# Supplementary material for: 6-Amino-5-(1-amino-2,2-dicyano­vin­yl)-3,3a,4,5-tetra­hydro-2H-indene-4-spiro-1′-cyclo­pentane-3a,7-dicarbonitrile–thio­phene-2-carbaldehyde (1/0.5)
Source: Acta Crystallogr Sect E Struct Rep Online. 2010 Sep 4;66(Pt 10):o2484–5. doi: 10.1107/S1600536810034434 (PMC2983394; doi:10.1107/S1600536810034434)
Supplement: Supplementary file 2 [file e-66-o2484-Isup2.hkl]

# 
# h,k,l, Fc-squared, Fo-squared, sigma(Fo-squared) and status flag 
# 
data_I
_shelx_title '  P-1' 
_shelx_refln_list_code          4 
_shelx_F_calc_maximum      166.92 
_exptl_crystal_F_000       812.00 
_reflns_d_resolution_high  0.7697 
 
loop_ 
 _symmetry_equiv_pos_as_xyz 
 'x, y, z' 
 '-x, -y, -z' 
 
_cell_length_a    12.0181 
_cell_length_b    13.8109 
_cell_length_c    13.9000 
_cell_angle_alpha  60.703 
_cell_angle_beta   77.841 
_cell_angle_gamma  89.879 
 
_shelx_F_squared_multiplier     1.000 
 
loop_ 
 _refln_index_h 
 _refln_index_k 
 _refln_index_l 
 _refln_F_squared_calc 
 _refln_F_squared_meas 
 _refln_F_squared_sigma 
 _refln_observed_status 
   3   0   0     9652.44     8511.89    157.99 o 
   4   0   0      781.84      641.98     18.63 o 
   5   0   0       74.04       80.53     11.02 o 
   6   0   0      389.52      401.60     17.05 o 
   7   0   0       89.68       89.17     10.33 o 
   8   0   0       92.82      107.35     16.46 o 
   9   0   0        8.15        4.50      9.68 o 
  10   0   0      333.04      325.99     26.05 o 
  11   0   0      181.73      189.23     38.01 o 
  12   0   0        3.58       -5.89     17.41 o 
  13   0   0      129.87      123.92     24.32 o 
  14   0   0      194.16      186.98     32.57 o 
  15   0   0        1.64      -16.33     20.81 o 
 -15   1   0       48.18       31.88     22.97 o 
 -14   1   0        1.97      -25.70     24.74 o 
 -13   1   0       20.70       11.69     20.95 o 
 -12   1   0       55.20       57.20     34.29 o 
 -11   1   0      168.76      181.82     30.91 o 
 -10   1   0      210.40      220.19     24.47 o 
  -9   1   0      134.68      133.88     12.78 o 
  -8   1   0      192.57      229.73     16.86 o 
  -7   1   0      808.08      715.32     22.71 o 
  -6   1   0      302.32      246.00     23.69 o 
  -5   1   0      284.53      236.94     12.18 o 
  -4   1   0     6623.00     6111.76    120.74 o 
  -3   1   0     1018.86     1017.20     23.56 o 
  -2   1   0     9437.76     8482.49    156.50 o 
  -1   1   0     1099.51      872.02     22.25 o 
   0   1   0       48.61       36.70      3.25 o 
   1   1   0     2479.77     2124.04     40.88 o 
   2   1   0     1587.11     1468.69     30.60 o 
   3   1   0     5174.61     4680.71     89.46 o 
   4   1   0     1147.66     1055.59     26.48 o 
   5   1   0      530.98      614.18     19.77 o 
   6   1   0      292.56      314.49     15.60 o 
   7   1   0      101.04      113.16     11.72 o 
   8   1   0       50.67       61.18     11.51 o 
   9   1   0      119.04      135.30     14.70 o 
  10   1   0        3.77        4.69     15.49 o 
  11   1   0       47.71       42.32     17.09 o 
  12   1   0       38.79       11.68     17.36 o 
  13   1   0      272.15      258.09     28.24 o 
  14   1   0      160.88      202.30     38.74 o 
  15   1   0      205.05      200.36     38.44 o 
 -15   2   0        1.95        0.02     52.25 o 
 -14   2   0        4.26       21.50     21.43 o 
 -13   2   0       16.12        8.07     20.59 o 
 -12   2   0       63.26       46.16     20.28 o 
 -11   2   0      500.67      451.54     33.33 o 
 -10   2   0      106.86      115.61     20.28 o 
  -9   2   0      129.06      123.90     19.66 o 
  -8   2   0      523.89      529.33     21.27 o 
  -7   2   0     1283.21     1190.51     31.24 o 
  -6   2   0        2.29       15.26      9.33 o 
  -5   2   0     1884.25     1647.57     36.59 o 
  -4   2   0     3801.62     3695.81     72.38 o 
  -3   2   0     1323.43     1302.25     34.72 o 
  -2   2   0     5038.79     4291.49     81.15 o 
  -1   2   0     2001.19     2201.02     42.81 o 
   0   2   0      176.75      172.65      7.43 o 
   1   2   0       99.39       40.23      9.32 o 
   2   2   0     2663.59     2379.60     48.13 o 
   3   2   0      797.66      756.43     21.38 o 
   4   2   0       84.63       76.15      8.60 o 
   5   2   0      454.26      473.80     18.36 o 
   6   2   0      220.20      244.93     14.88 o 
   7   2   0     1372.12     1340.33     35.80 o 
   8   2   0      274.98      293.58     17.70 o 
   9   2   0      541.49      539.16     24.95 o 
  10   2   0      362.15      402.71     30.77 o 
  11   2   0        6.95       29.11     16.93 o 
  12   2   0       79.05       52.23     19.35 o 
  13   2   0      439.41      427.22     31.88 o 
  14   2   0       21.12       42.47     28.67 o 
 -15   3   0       23.00       66.53     32.04 o 
 -14   3   0        9.49       43.02     22.51 o 
 -13   3   0      167.27      168.78     40.47 o 
 -12   3   0       88.01      120.12     23.46 o 
 -11   3   0      926.89      878.98    124.06 o 
 -10   3   0      715.53      619.42     33.71 o 
  -9   3   0        7.46        0.51     15.23 o 
  -8   3   0      442.39      536.91     22.55 o 
  -7   3   0      603.78      641.22     23.10 o 
  -6   3   0      511.49      512.54     22.14 o 
  -5   3   0     1183.86     1146.07     28.81 o 
  -4   3   0      338.84      291.58     14.55 o 
  -3   3   0      963.38      999.33     24.96 o 
  -2   3   0    13402.46    14242.22    412.26 o 
  -1   3   0      433.56      528.00     40.52 o 
   0   3   0       50.33       24.98      9.06 o 
   1   3   0      324.56      329.71     20.81 o 
   2   3   0     2002.98     1930.62     50.37 o 
   3   3   0     1036.05     1214.93     29.69 o 
   4   3   0     1106.99     1203.79     30.51 o 
   5   3   0      407.52      464.61     19.06 o 
   6   3   0      325.54      309.56     17.62 o 
   7   3   0      354.11      331.85     18.30 o 
   8   3   0      250.00      283.63     18.68 o 
   9   3   0       32.50       27.57     15.71 o 
  10   3   0       95.00       96.27     14.23 o 
  11   3   0        0.06        4.75     16.48 o 
  12   3   0      120.11       54.65     33.77 o 
  13   3   0        5.11        0.96     30.67 o 
  14   3   0        4.46       26.35     20.82 o 
 -15   4   0       42.80       76.26     26.20 o 
 -14   4   0       17.85       25.26     22.55 o 
 -13   4   0        9.27       40.43     21.24 o 
 -12   4   0       12.07       11.41     18.79 o 
 -11   4   0      114.84       94.47     20.94 o 
 -10   4   0      944.12     1006.95     83.96 o 
  -9   4   0       99.03      101.05     19.80 o 
  -8   4   0       73.21      130.50     19.57 o 
  -7   4   0        0.02        3.01      9.51 o 
  -6   4   0     1330.82     1142.93     30.63 o 
  -5   4   0      977.22      960.57     26.73 o 
  -4   4   0     1361.78     1221.51     29.96 o 
  -3   4   0      415.81      392.27     15.36 o 
  -2   4   0      379.17      413.28     18.04 o 
  -1   4   0     3892.15     3851.23     74.72 o 
   0   4   0     1280.31     1291.95     28.96 o 
   1   4   0     3915.07     3574.44     80.81 o 
   2   4   0      291.04      328.88     15.01 o 
   3   4   0        0.00       -3.43      6.99 o 
   4   4   0      575.82      568.28     20.61 o 
   5   4   0      626.19      623.29     22.47 o 
   6   4   0      953.67      938.77     29.25 o 
   7   4   0        2.50       -8.57     10.05 o 
   8   4   0        0.04       -1.86     11.48 o 
   9   4   0      517.77      512.93     25.31 o 
  10   4   0      153.33      186.34     21.71 o 
  11   4   0      140.88       95.76     20.17 o 
  12   4   0        6.94      -10.43     16.27 o 
  13   4   0        3.20      -20.05     17.57 o 
  14   4   0        4.31        7.80     20.71 o 
 -14   5   0      183.63      206.80     63.87 o 
 -13   5   0       34.33       46.30     21.50 o 
 -12   5   0       35.39       22.65     19.70 o 
 -11   5   0       85.92       70.93     19.88 o 
 -10   5   0        8.03       -7.89     16.04 o 
  -9   5   0      191.94      138.33     21.27 o 
  -8   5   0       14.04        8.32     15.10 o 
  -7   5   0       83.03       77.27     12.02 o 
  -6   5   0      127.95      131.17     12.08 o 
  -5   5   0      253.90      338.80     17.39 o 
  -4   5   0     1190.77     1106.40     29.24 o 
  -3   5   0      207.37      288.17     14.36 o 
  -2   5   0      214.59      213.66     11.48 o 
  -1   5   0      199.59      246.49     19.92 o 
   0   5   0        3.64        0.22      5.42 o 
   1   5   0       51.91       53.56      9.15 o 
   2   5   0      377.03      445.31     17.61 o 
   3   5   0      666.61      675.61     27.79 o 
   4   5   0      269.09      229.63     20.16 o 
   5   5   0       32.20       22.52      9.58 o 
   6   5   0       40.89       45.79     11.44 o 
   7   5   0      113.27       82.48     13.75 o 
   8   5   0      107.45      103.81     22.51 o 
   9   5   0      806.55      689.98     32.61 o 
  10   5   0       66.16       92.75     18.39 o 
  11   5   0        4.90       29.89     14.49 o 
  12   5   0       30.43       37.70     19.05 o 
  13   5   0       16.22       27.39     20.57 o 
 -14   6   0       28.83       30.55     23.34 o 
 -13   6   0       74.33       93.48     36.83 o 
 -12   6   0      153.67      110.43     33.06 o 
 -11   6   0       96.45       86.41     20.48 o 
 -10   6   0        3.56        5.64     17.02 o 
  -9   6   0      126.91      107.95     20.77 o 
  -8   6   0       46.34       67.12     18.37 o 
  -7   6   0        9.88       -2.27     11.04 o 
  -6   6   0      504.39      501.68     29.87 o 
  -5   6   0      889.64      921.14     27.65 o 
  -4   6   0        0.55        5.20     10.42 o 
  -3   6   0        5.79        0.37      7.55 o 
  -2   6   0      360.24      392.25     15.25 o 
  -1   6   0      512.20      438.51     23.42 o 
   0   6   0      594.64      682.95     20.14 o 
   1   6   0       15.93       32.18      9.11 o 
   2   6   0      208.52      202.32     12.78 o 
   3   6   0      223.70      223.79     17.75 o 
   4   6   0     1410.15     1427.21     64.70 o 
   5   6   0      113.65       82.02     12.80 o 
   6   6   0       34.37       48.68     12.59 o 
   7   6   0        4.77       -8.29     11.34 o 
   8   6   0      163.28      164.28     17.29 o 
   9   6   0        0.14       11.70     13.15 o 
  10   6   0       13.59        6.70     13.57 o 
  11   6   0        0.33       -0.57     13.80 o 
  12   6   0       11.46       -3.73     38.35 o 
  13   6   0       31.34       39.75     65.16 o 
 -14   7   0       17.19       11.68     22.27 o 
 -13   7   0       75.77      108.42     25.39 o 
 -12   7   0        7.98       40.34     20.11 o 
 -11   7   0       38.35       36.92     19.57 o 
 -10   7   0       13.89        4.42     24.61 o 
  -9   7   0        3.01      -15.93     14.98 o 
  -8   7   0       22.27       42.91     17.84 o 
  -7   7   0     1842.33     1650.47     43.51 o 
  -6   7   0       35.74       19.32     11.56 o 
  -5   7   0      770.85      737.88     26.31 o 
  -4   7   0      382.35      341.42     20.65 o 
  -3   7   0        0.28       -1.86      8.43 o 
  -2   7   0       83.30       86.55     17.36 o 
  -1   7   0      102.44      122.68     15.51 o 
   0   7   0       19.92        8.75     11.53 o 
   1   7   0      314.92      315.78     18.57 o 
   2   7   0      117.27      100.87     11.00 o 
   3   7   0        0.01        8.30      9.56 o 
   4   7   0       90.59       88.95     12.62 o 
   5   7   0        2.65       -5.45      8.66 o 
   6   7   0       22.92       53.11     13.14 o 
   7   7   0      293.21      272.47     20.38 o 
   8   7   0       58.77       69.40     14.10 o 
   9   7   0        1.25      -12.05     12.29 o 
  10   7   0        3.06        5.84     13.45 o 
  11   7   0       59.56       48.83     20.01 o 
  12   7   0       90.49      121.38     43.97 o 
 -13   8   0        0.59       -7.82     28.54 o 
 -12   8   0       93.80       69.39     30.16 o 
 -11   8   0        0.15       13.45     18.28 o 
 -10   8   0       18.02       11.68     17.43 o 
  -9   8   0       63.56       65.85     19.04 o 
  -8   8   0      150.97      157.49     20.70 o 
  -7   8   0      725.45      704.66     28.54 o 
  -6   8   0      163.98      176.89     16.22 o 
  -5   8   0      269.58      249.00     25.37 o 
  -4   8   0      806.49      737.19     25.60 o 
  -3   8   0       47.31       31.02     14.37 o 
  -2   8   0       40.60       41.18     14.56 o 
  -1   8   0      416.45      421.50     39.04 o 
   0   8   0     2405.54     2261.99    119.67 o 
   1   8   0       61.02       62.07      9.85 o 
   2   8   0      659.26      586.84     22.95 o 
   3   8   0     1008.88      846.05     47.26 o 
   4   8   0      407.02      386.33     21.26 o 
   5   8   0        5.22       -3.84     11.09 o 
   6   8   0      102.37      121.76     15.29 o 
   7   8   0        0.87        2.54     17.29 o 
   8   8   0        4.07       37.94     21.77 o 
   9   8   0       74.94       77.97     16.64 o 
  10   8   0       18.66       18.86     14.19 o 
  11   8   0        2.04        1.06     15.38 o 
  12   8   0       17.53        5.78     19.49 o 
 -13   9   0       48.14       73.65     33.57 o 
 -12   9   0       20.37       74.08     31.54 o 
 -11   9   0        0.58       17.23     24.70 o 
 -10   9   0       64.31       73.08     29.04 o 
  -9   9   0      270.47      285.78     37.82 o 
  -8   9   0        9.05       21.70     22.30 o 
  -7   9   0      216.41      213.09     32.34 o 
  -6   9   0      136.71      106.46     18.84 o 
  -5   9   0      587.67      509.71     31.84 o 
  -4   9   0      326.03      322.14     25.06 o 
  -3   9   0        2.14       -0.94     14.78 o 
  -2   9   0      170.22      172.14     20.42 o 
  -1   9   0        0.75        8.80     14.18 o 
   0   9   0       52.80       49.78     16.31 o 
   1   9   0       75.41       89.19     17.24 o 
   2   9   0     1294.26     1215.13     67.10 o 
   3   9   0       27.07       30.96     14.87 o 
   4   9   0      103.21      100.83     18.25 o 
   5   9   0       11.95       14.39     11.85 o 
   6   9   0       20.99       87.89     14.70 o 
   7   9   0      152.34      154.48     17.33 o 
   8   9   0       98.00      117.02     17.82 o 
   9   9   0        0.05       12.45     13.84 o 
  10   9   0        3.45       10.18     13.98 o 
  11   9   0        1.00       36.49     22.20 o 
 -12  10   0      222.40      256.16     42.20 o 
 -11  10   0        0.88      -19.52     26.69 o 
 -10  10   0        9.66       37.17     25.74 o 
  -9  10   0        0.91       -3.78     23.19 o 
  -8  10   0        1.73       -4.57     24.75 o 
  -7  10   0      996.72      942.33     55.29 o 
  -6  10   0        4.29       26.41     10.55 o 
  -5  10   0       36.38       60.15     17.48 o 
  -4  10   0      375.29      306.81     39.10 o 
  -3  10   0       77.71       50.61     17.87 o 
  -2  10   0      720.47      624.47     35.71 o 
  -1  10   0        9.22        8.16     16.68 o 
   0  10   0       97.94       79.24     18.03 o 
   1  10   0      622.08      525.29     33.61 o 
   2  10   0      312.60      352.59     30.06 o 
   3  10   0        8.27        9.75     13.95 o 
   4  10   0      246.31      194.49     22.44 o 
   5  10   0      272.49      254.34     25.58 o 
   6  10   0       64.71       70.82     18.40 o 
   7  10   0        0.14       15.10     15.40 o 
   8  10   0       14.30       26.97     18.09 o 
   9  10   0       21.75       21.97     22.92 o 
  10  10   0        1.70       24.02     22.34 o 
 -12  11   0       85.55       92.24     35.00 o 
 -11  11   0      109.20       55.54     31.99 o 
 -10  11   0       97.14      112.49     31.38 o 
  -9  11   0       40.53       22.53     25.90 o 
  -8  11   0       66.95       77.32     29.98 o 
  -7  11   0      497.09      383.21     41.32 o 
  -6  11   0      653.21      687.24     35.33 o 
  -5  11   0      236.88      258.66     42.48 o 
  -4  11   0      337.30      383.83     29.55 o 
  -3  11   0       75.29       87.50     23.19 o 
  -2  11   0      701.09      765.99     78.11 o 
  -1  11   0       57.30       54.49     17.30 o 
   0  11   0      180.77      226.69     38.34 o 
   1  11   0      338.37      348.01     27.63 o 
   2  11   0      148.78      131.45     20.45 o 
   3  11   0      110.21       99.68     19.76 o 
   4  11   0      230.73      196.02     23.80 o 
   5  11   0       24.72        4.79     15.17 o 
   6  11   0        2.50        7.59     16.01 o 
   7  11   0        4.80        0.82     15.88 o 
   8  11   0      131.97      130.08     25.49 o 
   9  11   0        1.26       -0.81     16.43 o 
 -11  12   0      251.72      272.17     42.22 o 
 -10  12   0       26.67       83.46     32.95 o 
  -9  12   0       21.93       40.32     29.16 o 
  -8  12   0       46.71       30.26     28.36 o 
  -7  12   0       36.34       44.60     28.38 o 
  -6  12   0       22.65       33.61     26.03 o 
  -5  12   0        0.43        6.40     17.64 o 
  -4  12   0       50.55       38.96     40.54 o 
  -3  12   0      271.91      217.12     25.81 o 
  -2  12   0      201.67      218.76     25.16 o 
  -1  12   0      269.58      316.53     32.69 o 
   0  12   0       49.18       66.80     19.42 o 
   1  12   0      197.65      192.66     29.07 o 
   2  12   0      422.35      423.23     33.26 o 
   3  12   0       67.93       76.26     19.67 o 
   4  12   0       46.45       75.22     20.14 o 
   5  12   0        0.34       -1.38     15.14 o 
   6  12   0       10.16       13.66     18.24 o 
   7  12   0        0.00        0.94     18.29 o 
   8  12   0        6.45        6.13     19.11 o 
  -9  13   0       85.17       44.02     31.18 o 
  -8  13   0      222.03      185.79     37.80 o 
  -7  13   0        3.22       30.68     26.17 o 
  -6  13   0      113.14      163.87     33.93 o 
  -5  13   0      108.35      135.09     23.65 o 
  -4  13   0      157.12      174.57     29.13 o 
  -3  13   0       24.38       32.67     19.56 o 
  -2  13   0      113.81      144.16     23.97 o 
  -1  13   0       15.34       36.77     18.48 o 
   0  13   0        0.63       15.74     16.88 o 
   1  13   0       83.63       81.82     32.75 o 
   2  13   0        5.17       24.76     16.75 o 
   3  13   0        4.45        4.21     17.13 o 
   4  13   0       83.95       70.58     20.32 o 
   5  13   0      200.25      188.84     26.66 o 
   6  13   0       45.58       37.82     29.14 o 
  -8  14   0      116.71      175.44     36.76 o 
  -7  14   0      170.19      177.42     35.91 o 
  -6  14   0      124.79      119.39     31.92 o 
  -5  14   0       59.05       95.85     36.43 o 
  -4  14   0      111.69      144.71     24.27 o 
  -3  14   0        0.08        7.48     19.39 o 
  -2  14   0      254.77      246.63     28.42 o 
  -1  14   0        7.64       34.51     29.92 o 
   0  14   0      151.69      205.38     26.54 o 
   1  14   0       62.46       60.29     20.07 o 
   2  14   0       18.68       26.20     35.97 o 
   3  14   0        0.01       19.10     17.61 o 
   4  14   0       15.65       38.43     18.41 o 
   5  14   0        0.61        4.42     17.57 o 
  -6  15   0        2.84       36.68     29.49 o 
  -5  15   0        0.00       -1.13     26.72 o 
  -4  15   0       50.34       83.32     28.65 o 
  -3  15   0       16.74       29.08     23.87 o 
  -2  15   0        5.69       50.53     31.45 o 
  -1  15   0        2.80       31.38     18.66 o 
   0  15   0        1.01       32.84     24.95 o 
   1  15   0       20.35       48.08     19.92 o 
   2  15   0      112.45      114.65     24.21 o 
   0 -15   1       44.13       24.94     19.56 o 
   1 -15   1      102.97      153.80     33.97 o 
   2 -15   1      145.23      181.95     43.73 o 
   3 -15   1       41.50       59.26     23.62 o 
  -3 -14   1        1.81       49.19     20.74 o 
  -2 -14   1      303.09      321.54     32.79 o 
  -1 -14   1       75.57       50.50     24.20 o 
   0 -14   1      393.22      463.70     37.14 o 
   1 -14   1        3.52       32.39     18.86 o 
   2 -14   1       10.86       18.63     31.84 o 
   3 -14   1       65.37       80.93     24.66 o 
   4 -14   1       44.58       41.60     33.53 o 
   5 -14   1      118.09      139.67     54.55 o 
   6 -14   1      105.69      136.32     35.80 o 
   7 -14   1        6.35       20.14     28.11 o 
  -5 -13   1       25.39       32.43     19.86 o 
  -4 -13   1       61.34       61.17     26.83 o 
  -3 -13   1      959.38      957.71     74.84 o 
  -2 -13   1       48.86       45.76     18.97 o 
  -1 -13   1       93.73       71.76     31.50 o 
   0 -13   1      101.14       91.29     21.63 o 
   1 -13   1      325.05      386.91     51.61 o 
   2 -13   1       19.60       38.19     36.49 o 
   3 -13   1       18.81       31.70     19.60 o 
   4 -13   1      235.58      247.34     28.28 o 
   5 -13   1        9.27       16.79     19.99 o 
   6 -13   1      164.08      224.85     38.29 o 
   7 -13   1        9.23       15.46     25.49 o 
   8 -13   1        1.34       45.04     29.11 o 
   9 -13   1       15.92       40.70     31.90 o 
  -7 -12   1      218.85      225.32     57.37 o 
  -6 -12   1       77.70      109.87     22.48 o 
  -5 -12   1       21.29       31.87     27.88 o 
  -4 -12   1       20.20       43.37     19.38 o 
  -3 -12   1        0.00       14.77     15.79 o 
  -2 -12   1      128.24      138.33     22.88 o 
  -1 -12   1      185.89      159.17     23.49 o 
   0 -12   1      105.87      132.83     22.34 o 
   1 -12   1       14.15       27.13     17.93 o 
   2 -12   1      232.54      300.28     29.91 o 
   3 -12   1       78.66      102.53     21.86 o 
   4 -12   1       12.10       15.79     28.39 o 
   5 -12   1      167.42      156.62     23.82 o 
   6 -12   1        0.06       37.36     18.69 o 
   7 -12   1      116.58       70.92     29.00 o 
   8 -12   1        0.62       44.10     28.76 o 
   9 -12   1       59.32       32.16     28.23 o 
  10 -12   1      299.25      274.88     41.76 o 
  -8 -11   1      254.46      270.48     40.94 o 
  -7 -11   1        0.00       -3.60     24.08 o 
  -6 -11   1       23.79       84.03     20.61 o 
  -5 -11   1       16.21       10.64     16.00 o 
  -4 -11   1      202.21      200.95     24.54 o 
  -3 -11   1       36.41       52.59     22.63 o 
  -2 -11   1       13.74       13.19     16.01 o 
  -1 -11   1       41.43       41.26     16.97 o 
   0 -11   1       49.69       50.10     18.24 o 
   1 -11   1       42.04       36.70     17.32 o 
   2 -11   1      131.38      115.89     20.78 o 
   3 -11   1      267.48      241.01     25.29 o 
   4 -11   1       11.13       -0.58     16.31 o 
   5 -11   1       74.37       78.80     19.73 o 
   6 -11   1       36.13       79.38     20.55 o 
   7 -11   1      312.73      305.18     41.42 o 
   8 -11   1       16.97       32.62     25.85 o 
   9 -11   1       11.17       14.40     28.36 o 
  10 -11   1       62.56       77.16     29.87 o 
  11 -11   1       12.72       33.07     31.45 o 
  -9 -10   1       13.38       26.45     19.78 o 
  -8 -10   1      373.95      422.21     73.23 o 
  -7 -10   1      107.72      117.61     38.82 o 
  -6 -10   1        0.58       19.96     15.94 o 
  -5 -10   1       18.49       26.39     15.88 o 
  -4 -10   1       81.90       60.68     17.03 o 
  -3 -10   1       75.43       80.60     18.38 o 
  -2 -10   1       23.34       28.08     17.53 o 
  -1 -10   1      476.75      427.99     30.03 o 
   0 -10   1      300.09      301.81     42.58 o 
   1 -10   1       73.50       68.14     18.34 o 
   2 -10   1      888.57      761.30     37.52 o 
   3 -10   1      155.88      194.50     27.05 o 
   4 -10   1      118.51      142.07     21.45 o 
   5 -10   1      635.62      522.20     32.76 o 
   6 -10   1      538.66      619.77     35.01 o 
   7 -10   1      101.52       70.57     16.84 o 
   8 -10   1      135.50      136.41     30.45 o 
   9 -10   1       97.90      137.06     33.62 o 
  10 -10   1      279.51      271.78     38.76 o 
  11 -10   1       47.55       45.19     30.59 o 
  12 -10   1       91.97       58.07     33.14 o 
 -10  -9   1        8.22       10.73     19.62 o 
  -9  -9   1      163.38      154.41     45.01 o 
  -8  -9   1      369.45      431.02     55.81 o 
  -7  -9   1        7.99       32.57     16.04 o 
  -6  -9   1      256.30      313.00     44.76 o 
  -5  -9   1       15.10       44.44     16.47 o 
  -4  -9   1      150.28      144.33     20.54 o 
  -3  -9   1      167.94      168.56     21.01 o 
  -2  -9   1      190.98      170.36     21.67 o 
  -1  -9   1      224.73      168.10     21.53 o 
   0  -9   1        1.11       -3.45     14.27 o 
   1  -9   1       92.03       80.05     17.97 o 
   2  -9   1     1331.34     1179.99     44.88 o 
   3  -9   1       30.49       19.64     24.83 o 
   4  -9   1      349.76      413.33     28.47 o 
   5  -9   1     3135.92     2575.05     75.23 o 
   6  -9   1      243.17      183.50     21.92 o 
   7  -9   1      168.36      220.46     24.14 o 
   8  -9   1      110.51      138.51     28.60 o 
   9  -9   1      157.83      118.16     29.38 o 
  10  -9   1        5.11       25.38     25.75 o 
  11  -9   1        0.00      -13.62     26.22 o 
  12  -9   1       81.56       85.69     32.96 o 
  13  -9   1       23.58       32.31     29.64 o 
 -11  -8   1       13.15       12.33     16.14 o 
 -10  -8   1       47.45       37.95     21.67 o 
  -9  -8   1       14.95       27.42     14.22 o 
  -8  -8   1       12.25       14.33     13.56 o 
  -7  -8   1        2.80       16.51     13.32 o 
  -6  -8   1       13.48       15.27     11.50 o 
  -5  -8   1       42.76       45.58     13.20 o 
  -4  -8   1      323.46      296.14     19.41 o 
  -3  -8   1      121.90      155.88     16.23 o 
  -2  -8   1      264.13      311.69     29.82 o 
  -1  -8   1       31.13       48.06     15.67 o 
   0  -8   1       99.49      144.84     19.10 o 
   1  -8   1       14.45       14.28     14.60 o 
   2  -8   1      528.59      459.78     29.05 o 
   3  -8   1     1411.04     1392.21     48.85 o 
   4  -8   1       15.12        5.53     22.45 o 
   5  -8   1      722.16      653.77     89.00 o 
   6  -8   1      165.18      142.47     27.29 o 
   7  -8   1      194.59      179.13     28.99 o 
   8  -8   1       90.95       42.65     23.40 o 
   9  -8   1      417.85      420.39     38.70 o 
  10  -8   1       15.82       36.73     25.88 o 
  11  -8   1       97.85       73.15     27.86 o 
  12  -8   1        2.24       66.51     30.00 o 
  13  -8   1      220.04      207.82     37.01 o 
 -12  -7   1       27.10       27.67     36.46 o 
 -11  -7   1        4.54        2.00     14.95 o 
 -10  -7   1       38.14       64.54     16.75 o 
  -9  -7   1       45.88       50.63     14.84 o 
  -8  -7   1       34.22       57.24     14.36 o 
  -7  -7   1      252.25      224.53     19.58 o 
  -6  -7   1        6.50       16.29     11.54 o 
  -5  -7   1        0.82        8.27     11.44 o 
  -4  -7   1      488.79      438.16     21.71 o 
  -3  -7   1        0.61        1.49     10.15 o 
  -2  -7   1      780.23      732.84     27.66 o 
  -1  -7   1      122.66      146.13     11.01 o 
   0  -7   1      113.56      110.29     38.22 o 
   1  -7   1       38.49       40.29     13.08 o 
   2  -7   1       89.65       80.95     14.96 o 
   3  -7   1        1.45      -11.25     11.92 o 
   4  -7   1      198.30      186.09     13.89 o 
   5  -7   1       21.35       20.98     10.74 o 
   6  -7   1       71.81      107.17     13.84 o 
   7  -7   1      218.83      235.70     20.89 o 
   8  -7   1      820.10      865.91     37.04 o 
   9  -7   1       31.64       35.78     16.28 o 
  10  -7   1      178.64      174.27     23.08 o 
  11  -7   1        0.51       30.63     19.46 o 
  12  -7   1       32.34       61.43     36.76 o 
  13  -7   1       19.51       16.94     20.50 o 
  14  -7   1       25.03       23.06     31.79 o 
 -12  -6   1        1.52        5.01     35.39 o 
 -11  -6   1       49.08       34.56     18.75 o 
 -10  -6   1        7.13        1.12     14.38 o 
  -9  -6   1       66.23       61.84     15.06 o 
  -8  -6   1      475.14      532.13     43.35 o 
  -7  -6   1       68.41       55.59     14.13 o 
  -6  -6   1       98.87      100.93     14.70 o 
  -5  -6   1       46.36       75.66     12.84 o 
  -4  -6   1      163.78      211.19     16.93 o 
  -3  -6   1      853.52      813.95     31.88 o 
  -2  -6   1       50.78       50.37      9.65 o 
  -1  -6   1      282.40      249.24     13.71 o 
   0  -6   1      726.14      734.28     30.73 o 
   1  -6   1      127.99      162.47     15.88 o 
   2  -6   1      288.58      281.80     46.60 o 
   3  -6   1       58.01       99.76     12.42 o 
   4  -6   1      208.82      228.20     13.81 o 
   5  -6   1      549.18      567.82     44.51 o 
   6  -6   1       63.47       70.47     13.00 o 
   7  -6   1        0.00       13.18     11.98 o 
   8  -6   1      191.41      186.49     17.51 o 
   9  -6   1       20.97       -0.01     16.75 o 
  10  -6   1       13.79       36.85     27.39 o 
  11  -6   1       77.21       67.49     29.42 o 
  12  -6   1       38.13       47.31     21.37 o 
  13  -6   1        3.12       15.73     20.04 o 
  14  -6   1      190.36      184.16     53.78 o 
 -13  -5   1       59.31       61.90     22.04 o 
 -12  -5   1       10.64       12.79     17.30 o 
 -11  -5   1       12.45        9.75     17.54 o 
 -10  -5   1      353.77      372.11     40.52 o 
  -9  -5   1       17.76       31.31     13.34 o 
  -8  -5   1       99.46      140.49     16.25 o 
  -7  -5   1        2.52        5.23     11.82 o 
  -6  -5   1      298.97      366.43     28.91 o 
  -5  -5   1        6.53       -3.22      9.99 o 
  -4  -5   1      413.97      395.19     19.06 o 
  -3  -5   1     1416.59     1490.93     37.57 o 
  -2  -5   1       65.63       76.63      9.78 o 
  -1  -5   1     1074.13     1028.91     27.06 o 
   0  -5   1       97.16       69.21     12.17 o 
   1  -5   1      270.41      277.21     17.81 o 
   2  -5   1      373.96      370.99     21.67 o 
   3  -5   1     2547.23     2391.69     50.61 o 
   4  -5   1      304.26      321.01     16.42 o 
   5  -5   1       56.71       54.26      9.85 o 
   6  -5   1       21.11       18.63     10.09 o 
   7  -5   1       33.14       28.87     11.65 o 
   8  -5   1       41.23       48.98     13.44 o 
   9  -5   1        8.47       -9.25     16.10 o 
  10  -5   1      400.09      483.84     53.93 o 
  11  -5   1      223.69      203.43     34.01 o 
  12  -5   1       14.96       40.05     20.47 o 
  13  -5   1       75.47       81.10     23.00 o 
  14  -5   1        0.27       -3.97     28.00 o 
 -13  -4   1        1.48        7.31     31.07 o 
 -12  -4   1       11.65       -4.92     16.74 o 
 -11  -4   1       12.26       23.24     17.16 o 
 -10  -4   1        0.06        6.19     12.83 o 
  -9  -4   1      155.61      106.94     15.93 o 
  -8  -4   1       17.27       34.04     12.92 o 
  -7  -4   1      498.97      459.17     26.73 o 
  -6  -4   1      301.52      340.02     18.78 o 
  -5  -4   1      121.35      136.89     12.94 o 
  -4  -4   1     1824.15     1704.06     40.97 o 
  -3  -4   1      105.42      115.80     13.48 o 
  -2  -4   1     1720.63     1597.17     36.69 o 
  -1  -4   1       79.92      117.49      9.05 o 
   0  -4   1     1122.63     1196.59     36.58 o 
   1  -4   1     1572.54     1560.69     43.41 o 
   2  -4   1      475.93      539.30     31.14 o 
   3  -4   1      757.31      692.18     20.18 o 
   4  -4   1       20.76       25.25      9.48 o 
   5  -4   1     2134.71     2010.42     45.16 o 
   6  -4   1      152.35      123.61     12.12 o 
   7  -4   1        2.45       -3.61     10.13 o 
   8  -4   1       56.73       62.30     12.96 o 
   9  -4   1       22.11       27.22     21.09 o 
  10  -4   1        7.97        2.73     17.60 o 
  11  -4   1      323.88      387.41     28.81 o 
  12  -4   1       42.54       25.60     26.86 o 
  13  -4   1        2.83       23.87     34.15 o 
  14  -4   1      205.15      218.15     29.14 o 
  15  -4   1        1.93        5.04     24.07 o 
 -14  -3   1       12.91       17.58     20.10 o 
 -13  -3   1      101.85       66.15     20.37 o 
 -12  -3   1       94.09      104.20     41.31 o 
 -11  -3   1      118.29      125.55     21.15 o 
 -10  -3   1       64.62       91.69     14.32 o 
  -9  -3   1        1.49       -6.10     11.41 o 
  -8  -3   1       45.07       62.57     13.14 o 
  -7  -3   1      309.50      345.10     22.04 o 
  -6  -3   1     1225.87     1222.84     33.85 o 
  -5  -3   1       33.19       28.65      9.27 o 
  -4  -3   1      755.77      777.92     24.07 o 
  -3  -3   1       14.77       29.28      7.94 o 
  -2  -3   1     1555.82     1342.42     38.72 o 
  -1  -3   1     4336.80     4002.98     77.89 o 
   0  -3   1        0.02       -7.66      5.11 o 
   1  -3   1     2418.61     2112.81     80.27 o 
   2  -3   1     1113.91     1254.13     62.24 o 
   3  -3   1     4131.98     3832.30    114.00 o 
   4  -3   1     1677.72     1726.39     44.20 o 
   5  -3   1      155.13      240.80     14.60 o 
   6  -3   1      296.67      281.38     17.86 o 
   7  -3   1      546.84      582.24     22.80 o 
   8  -3   1      143.89      176.76     14.84 o 
   9  -3   1      540.63      484.43     29.60 o 
  10  -3   1      709.48     1046.86     71.13 o 
  11  -3   1       24.02       26.37     18.85 o 
  12  -3   1      191.25      189.07     40.10 o 
  13  -3   1        2.47        4.76     27.85 o 
  14  -3   1      151.31      109.02     55.02 o 
  15  -3   1        1.38       -9.41     21.28 o 
 -14  -2   1       54.14       47.65     20.84 o 
 -13  -2   1      295.50      287.85     37.53 o 
 -12  -2   1       14.40       -3.62     16.73 o 
 -11  -2   1       30.97       38.30     17.39 o 
 -10  -2   1      355.28      382.83     27.30 o 
  -9  -2   1      233.78      233.44     19.34 o 
  -8  -2   1       36.43       48.72     14.05 o 
  -7  -2   1       65.52       80.48     12.36 o 
  -6  -2   1      530.90      444.90     19.72 o 
  -5  -2   1      217.49      256.88     14.13 o 
  -4  -2   1      658.30      582.84     19.51 o 
  -3  -2   1      360.66      347.78     17.77 o 
  -2  -2   1     8136.05     8168.21    153.21 o 
  -1  -2   1      603.13      469.12     15.90 o 
   0  -2   1      486.89      613.20     37.00 o 
   1  -2   1      667.71      636.77     34.62 o 
   2  -2   1     4673.34     4301.32     81.99 o 
   3  -2   1        0.13       -4.98      5.19 o 
   4  -2   1       88.83      125.00      9.31 o 
   5  -2   1      237.65      231.63     13.24 o 
   6  -2   1      170.15      158.45     11.24 o 
   7  -2   1       95.17      128.26     11.48 o 
   8  -2   1       25.98       26.33      9.95 o 
   9  -2   1       80.70       79.62     12.77 o 
  10  -2   1      617.98      655.69     34.23 o 
  11  -2   1        2.12      -22.35     14.90 o 
  12  -2   1      167.01      153.93     27.06 o 
  13  -2   1       20.13        7.84     20.11 o 
  14  -2   1        2.08       18.69     29.28 o 
  15  -2   1        3.72       -2.01     47.43 o 
 -14  -1   1        1.96        4.06     21.16 o 
 -13  -1   1       30.43       48.00     30.89 o 
 -12  -1   1      160.73      144.63     22.74 o 
 -11  -1   1       17.71       -3.42     18.67 o 
 -10  -1   1      500.04      692.84     39.86 o 
  -9  -1   1      115.68      147.42     15.06 o 
  -8  -1   1       49.47       59.21     15.23 o 
  -7  -1   1      709.69      696.61     24.42 o 
  -6  -1   1      225.84      244.26     14.37 o 
  -5  -1   1      350.64      344.98     16.20 o 
  -4  -1   1     1673.82     1608.19     84.49 o 
  -3  -1   1      365.87      375.03     17.90 o 
  -2  -1   1     3715.25     3463.76     67.41 o 
  -1  -1   1      375.50      239.98     25.22 o 
   0  -1   1        1.48       -4.56      3.24 o 
   1  -1   1      980.76      953.72     20.19 o 
   2  -1   1      628.95      590.79     18.32 o 
   3  -1   1     7180.21     6449.63    142.87 o 
   4  -1   1     7346.97     6951.56    130.55 o 
   5  -1   1     1271.11     1116.50     27.86 o 
   6  -1   1     2226.50     2156.02     46.96 o 
   7  -1   1      355.05      224.35     14.54 o 
   8  -1   1      346.80      366.62     18.18 o 
   9  -1   1      131.95      137.60     23.00 o 
  10  -1   1        3.07        5.04     16.24 o 
  11  -1   1      316.74      292.40     26.82 o 
  12  -1   1      277.93      287.57     28.38 o 
  13  -1   1       70.37       75.72     22.61 o 
  14  -1   1        2.99       11.03     21.08 o 
  15  -1   1       43.26       31.65     24.12 o 
 -14   0   1       30.76       20.08     21.16 o 
 -13   0   1        2.90      -14.19     27.09 o 
 -12   0   1        9.83       -0.27     18.70 o 
 -11   0   1       44.12       21.53     17.05 o 
 -10   0   1       67.90       27.14     17.53 o 
  -9   0   1       59.86       71.15     23.71 o 
  -8   0   1      277.18      409.07     26.64 o 
  -7   0   1     1783.05     1705.08     41.44 o 
  -6   0   1      103.19       78.40     10.56 o 
  -5   0   1      692.91      749.02     21.78 o 
  -4   0   1     3837.24     3820.14     76.09 o 
  -3   0   1      654.85      610.92     23.07 o 
  -2   0   1      563.41      487.76     17.25 o 
  -1   0   1     3392.16     2995.11     56.58 o 
   0   0   1     3592.49     3921.19     95.12 o 
   1   0   1     3109.05     2911.86     64.90 o 
   2   0   1     4344.80     3390.02     83.92 o 
   3   0   1     4005.41     3373.81     80.51 o 
   4   0   1      431.36      331.79     16.45 o 
   5   0   1      157.10      161.50     10.13 o 
   6   0   1      417.92      364.89     16.53 o 
   7   0   1     1198.58     1108.75     29.77 o 
   8   0   1      250.58      236.82     15.88 o 
   9   0   1      278.13      244.79     17.58 o 
  10   0   1       15.31        0.42     22.34 o 
  11   0   1      485.46      416.45     33.64 o 
  12   0   1       90.59       62.94     29.74 o 
  13   0   1       75.24       50.46     21.75 o 
  14   0   1       17.90       -1.59     22.63 o 
  15   0   1       95.14       97.11     38.15 o 
 -15   1   1       89.67       65.58     59.73 o 
 -14   1   1       45.23       45.72     35.31 o 
 -13   1   1      149.04      121.28     23.76 o 
 -12   1   1      128.89      115.18     22.93 o 
 -11   1   1       39.37       17.39     18.00 o 
 -10   1   1      369.34      443.40     43.51 o 
  -9   1   1        0.08       -0.44     21.49 o 
  -8   1   1      171.25      207.82     15.38 o 
  -7   1   1       41.29       45.50     13.40 o 
  -6   1   1      174.86      189.48     23.72 o 
  -5   1   1      195.90      187.34     11.45 o 
  -4   1   1     5007.14     4624.80     88.93 o 
  -3   1   1     1540.07     1277.41     28.04 o 
  -2   1   1     2286.39     2252.51     68.34 o 
  -1   1   1     1519.91     1270.61     55.25 o 
   0   1   1      132.50       49.21      5.27 o 
   1   1   1      226.70      164.72      6.68 o 
   2   1   1     5727.43     5051.93    276.48 o 
   3   1   1     1109.30     1079.73     25.24 o 
   4   1   1     7576.68     7237.14    136.56 o 
   5   1   1      129.49      131.35     10.42 o 
   6   1   1      548.94      460.57     18.67 o 
   7   1   1      142.30      135.37     11.80 o 
   8   1   1        9.52       -8.32     13.86 o 
   9   1   1       68.00       63.13     16.16 o 
  10   1   1       26.72       36.39     11.96 o 
  11   1   1        6.91        8.66     15.58 o 
  12   1   1       28.51       28.49     18.21 o 
  13   1   1       71.11       60.96     21.74 o 
  14   1   1      266.76      233.85     29.22 o 
  15   1   1       92.17      115.14     31.59 o 
 -15   2   1      189.72      161.70     30.92 o 
 -14   2   1       12.46       14.08     21.71 o 
 -13   2   1       26.20       -6.55     24.57 o 
 -12   2   1      426.65      342.13     29.73 o 
 -11   2   1       10.88       -4.17     16.35 o 
 -10   2   1      239.29      244.69     32.06 o 
  -9   2   1       28.44       64.92     18.38 o 
  -8   2   1      262.44      258.92     15.29 o 
  -7   2   1      202.12      174.85     12.90 o 
  -6   2   1      183.82      236.20     12.81 o 
  -5   2   1      664.28      640.14     18.64 o 
  -4   2   1      356.77      388.01     18.93 o 
  -3   2   1      481.65      533.91     20.56 o 
  -2   2   1      224.63      201.58     15.28 o 
  -1   2   1     4244.68     4133.28     95.02 o 
   0   2   1      150.14      220.06     10.50 o 
   1   2   1     9097.51     8804.10    162.76 o 
   2   2   1     2843.39     2440.07     56.36 o 
   3   2   1      369.10      413.56     15.63 o 
   4   2   1      153.48      216.73     11.48 o 
   5   2   1       34.64       44.11      8.04 o 
   6   2   1     2260.70     2235.98     49.50 o 
   7   2   1      323.78      343.32     18.34 o 
   8   2   1      336.78      305.43     18.72 o 
   9   2   1       10.71       21.39     17.70 o 
  10   2   1      125.26      111.84     14.72 o 
  11   2   1      279.90      236.89     24.75 o 
  12   2   1      149.95      115.29     23.33 o 
  13   2   1       16.88       19.07     36.69 o 
  14   2   1        0.01        7.12     20.61 o 
  15   2   1       44.46       14.48     21.76 o 
 -15   3   1        8.92       26.43     35.51 o 
 -14   3   1       97.84       81.84     59.84 o 
 -13   3   1        0.70       -6.24     20.10 o 
 -12   3   1       15.84       11.07     18.92 o 
 -11   3   1        6.66       32.76     17.42 o 
 -10   3   1      329.69      327.23     27.75 o 
  -9   3   1     1095.62     1140.62     51.07 o 
  -8   3   1       99.90      179.51     33.00 o 
  -7   3   1      611.28      571.71     33.37 o 
  -6   3   1     3129.75     3287.36     81.93 o 
  -5   3   1      151.42       84.90     12.50 o 
  -4   3   1      288.77      265.57     13.47 o 
  -3   3   1     6724.48     6417.70    120.74 o 
  -2   3   1     4625.04     4911.24    130.29 o 
  -1   3   1     4265.91     4230.21     98.81 o 
   0   3   1      224.86      194.97      9.79 o 
   1   3   1     1643.51     1868.16     47.52 o 
   2   3   1    11732.65    11711.69    217.32 o 
   3   3   1     9415.74     8538.57    160.49 o 
   4   3   1     2643.16     2670.06     55.65 o 
   5   3   1      193.70      161.94     11.68 o 
   6   3   1      170.11      177.75     13.37 o 
   7   3   1       92.29       69.76     11.68 o 
   8   3   1       45.45       40.24     11.70 o 
   9   3   1       38.76       64.42     13.31 o 
  10   3   1        6.90        2.03     11.78 o 
  11   3   1       20.63       17.49     17.06 o 
  12   3   1       29.50       -0.10     19.19 o 
  13   3   1       10.45       15.57     19.44 o 
  14   3   1       62.76       36.19     20.44 o 
 -14   4   1       57.40       36.01     29.93 o 
 -13   4   1       45.80       83.02     23.62 o 
 -12   4   1        3.63       22.72     18.85 o 
 -11   4   1       23.96       13.90     20.77 o 
 -10   4   1      853.25      916.83     40.34 o 
  -9   4   1      348.92      326.09     27.16 o 
  -8   4   1      138.07      259.98     22.85 o 
  -7   4   1       55.47       67.80     15.33 o 
  -6   4   1      673.16      631.61     20.95 o 
  -5   4   1      170.14      235.90     13.67 o 
  -4   4   1     1788.37     1913.07     52.04 o 
  -3   4   1     1034.13      967.73     27.14 o 
  -2   4   1     2844.39     3141.83     70.06 o 
  -1   4   1       98.76       30.07      7.08 o 
   0   4   1        4.48       12.55      7.95 o 
   1   4   1      426.54      497.98     21.26 o 
   2   4   1      962.38      845.58     28.52 o 
   3   4   1     1324.26     1199.19     29.96 o 
   4   4   1        8.39        5.39      7.08 o 
   5   4   1     2140.25     2127.35     48.33 o 
   6   4   1       69.90       43.64      9.74 o 
   7   4   1       13.47        7.28      9.63 o 
   8   4   1       61.65       74.87     13.28 o 
   9   4   1       22.87       29.69     12.72 o 
  10   4   1      287.37      267.90     45.19 o 
  11   4   1       55.91       64.79     14.93 o 
  12   4   1       32.05       42.07     18.63 o 
  13   4   1       66.11       22.24     23.91 o 
  14   4   1       49.15       14.89     19.88 o 
 -14   5   1      234.94      272.87     83.37 o 
 -13   5   1        9.50       16.26     21.41 o 
 -12   5   1       22.94        8.28     19.52 o 
 -11   5   1        4.12      -10.02     17.93 o 
 -10   5   1      465.15      447.87     30.45 o 
  -9   5   1       15.53       15.55     17.72 o 
  -8   5   1       97.12       68.11     17.56 o 
  -7   5   1        8.89       14.67      8.61 o 
  -6   5   1      694.78      782.09     24.41 o 
  -5   5   1        1.88       -1.93      7.62 o 
  -4   5   1     3842.01     3770.55    106.35 o 
  -3   5   1      267.26      300.75     14.90 o 
  -2   5   1     1896.12     2021.65     43.30 o 
  -1   5   1     1078.24     1025.97     32.99 o 
   0   5   1      197.70      177.38     10.71 o 
   1   5   1      430.80      380.33     15.56 o 
   2   5   1      246.08      221.67     13.23 o 
   3   5   1     1052.99     1059.43     28.32 o 
   4   5   1      602.05      594.09     21.32 o 
   5   5   1       39.25       31.72      9.41 o 
   6   5   1      292.61      280.78     17.29 o 
   7   5   1      123.37      138.18     14.78 o 
   8   5   1       15.15        6.93     11.90 o 
   9   5   1       17.90       14.77     12.45 o 
  10   5   1       38.94       21.16     13.03 o 
  11   5   1        0.03      -12.78     16.34 o 
  12   5   1        9.47       24.63     19.19 o 
  13   5   1        7.96       18.85     29.10 o 
  14   5   1       96.72       93.11     63.81 o 
 -14   6   1       86.08      116.26     25.86 o 
 -13   6   1      113.55      121.38     24.00 o 
 -12   6   1       35.02       26.29     19.96 o 
 -11   6   1      161.64      146.87     23.65 o 
 -10   6   1      325.41      344.24     28.44 o 
  -9   6   1      329.69      296.58     25.70 o 
  -8   6   1      618.20      598.30     38.97 o 
  -7   6   1      403.42      409.41     40.65 o 
  -6   6   1      162.12      162.04     15.65 o 
  -5   6   1      224.32      298.26     16.77 o 
  -4   6   1     1039.63     1014.51     27.86 o 
  -3   6   1      182.80      155.74     20.97 o 
  -2   6   1       57.84       44.79      8.28 o 
  -1   6   1     1425.42     1355.39     32.48 o 
   0   6   1        1.03       12.32      6.82 o 
   1   6   1      100.90      103.71      9.36 o 
   2   6   1      372.39      382.64     17.30 o 
   3   6   1       30.70       31.01      8.43 o 
   4   6   1      451.68      425.09     19.28 o 
   5   6   1      625.01      609.61     41.47 o 
   6   6   1        3.67       -6.80     10.05 o 
   7   6   1       20.91        6.55     11.49 o 
   8   6   1      174.71      220.34     18.13 o 
   9   6   1      233.80      197.28     21.24 o 
  10   6   1      543.88      619.91     45.60 o 
  11   6   1       96.30      131.08     18.65 o 
  12   6   1       58.51       64.28     32.04 o 
  13   6   1       59.28       27.95     26.78 o 
 -14   7   1        5.08       -0.39     21.78 o 
 -13   7   1       73.16      101.98     30.97 o 
 -12   7   1       67.84       48.76     22.12 o 
 -11   7   1      121.10      122.92     22.71 o 
 -10   7   1       51.96       81.05     20.14 o 
  -9   7   1       28.92       31.03     17.52 o 
  -8   7   1      428.91      592.55     38.90 o 
  -7   7   1     1749.36     1678.35     56.02 o 
  -6   7   1     1098.26     1093.17     32.74 o 
  -5   7   1       38.22       35.18     10.74 o 
  -4   7   1      298.98      295.75     16.93 o 
  -3   7   1       99.85      104.31     10.89 o 
  -2   7   1      218.58      226.88     13.15 o 
  -1   7   1      275.23      228.69     20.74 o 
   0   7   1      112.01      131.64     10.44 o 
   1   7   1      105.28      131.44     12.97 o 
   2   7   1      123.91      167.14     12.63 o 
   3   7   1      569.32      513.53     21.29 o 
   4   7   1      276.57      242.19     20.07 o 
   5   7   1      410.39      362.71     19.59 o 
   6   7   1       68.35       54.18     13.18 o 
   7   7   1        4.78       -1.35     12.09 o 
   8   7   1       16.80       35.50     13.34 o 
   9   7   1       58.21       48.98     14.02 o 
  10   7   1      103.91      129.00     17.84 o 
  11   7   1       51.20       34.92     25.13 o 
  12   7   1       30.54       36.70     19.39 o 
  13   7   1        5.99        9.08     21.35 o 
 -13   8   1        7.04        1.95     21.11 o 
 -12   8   1        6.63        1.39     20.59 o 
 -11   8   1       57.70       64.22     21.09 o 
 -10   8   1       31.41       22.98     19.16 o 
  -9   8   1      394.63      319.77     39.06 o 
  -8   8   1      161.12      188.64     22.79 o 
  -7   8   1       93.87       90.01     19.52 o 
  -6   8   1     1186.04     1212.74     36.09 o 
  -5   8   1       20.32       18.67     11.14 o 
  -4   8   1      107.00      128.73     19.16 o 
  -3   8   1      243.91      261.92     15.20 o 
  -2   8   1      594.68      548.06     21.38 o 
  -1   8   1     1488.80     1395.57     34.70 o 
   0   8   1      361.79      381.83     16.83 o 
   1   8   1       12.76       32.90     10.93 o 
   2   8   1       98.25      128.41     12.57 o 
   3   8   1       87.72      103.53     12.86 o 
   4   8   1       38.02       45.89     11.63 o 
   5   8   1      554.57      546.57     31.99 o 
   6   8   1       10.68       14.62     12.32 o 
   7   8   1     1167.76      998.25     34.67 o 
   8   8   1      320.86      297.46     22.39 o 
   9   8   1       30.54       46.60     17.13 o 
  10   8   1       90.29      111.13     17.78 o 
  11   8   1       77.77      112.82     19.65 o 
  12   8   1        0.09       31.80     16.64 o 
 -13   9   1        7.09      -18.20     25.96 o 
 -12   9   1       50.62       46.27     27.18 o 
 -11   9   1      100.24       72.05     29.27 o 
 -10   9   1       29.64       60.35     28.13 o 
  -9   9   1       63.71       63.15     25.44 o 
  -8   9   1      104.61       94.42     27.79 o 
  -7   9   1      591.60      536.31     43.26 o 
  -6   9   1       88.38       98.09     17.85 o 
  -5   9   1       55.29       41.57     16.01 o 
  -4   9   1      219.38      210.99     21.41 o 
  -3   9   1      778.17      673.90     34.34 o 
  -2   9   1       95.31       92.82     16.94 o 
  -1   9   1       27.33       15.13     13.84 o 
   0   9   1       52.02       31.25     14.51 o 
   1   9   1       68.82       76.20     13.13 o 
   2   9   1       96.49      101.14     12.45 o 
   3   9   1      205.68      161.85     17.46 o 
   4   9   1      431.09      464.07     23.49 o 
   5   9   1     1222.17     1108.77     35.90 o 
   6   9   1       93.66      152.72     20.53 o 
   7   9   1       16.02       20.58     12.76 o 
   8   9   1       25.44       20.81     14.13 o 
   9   9   1       24.21       21.37     14.90 o 
  10   9   1       27.76       30.83     15.74 o 
  11   9   1        5.29       16.15     15.34 o 
 -12  10   1       20.70        7.13     27.08 o 
 -11  10   1      121.58      133.95     34.35 o 
 -10  10   1        4.90       -5.12     23.34 o 
  -9  10   1        9.08        4.30     25.43 o 
  -8  10   1       33.38       70.24     25.28 o 
  -7  10   1      375.61      376.24     39.83 o 
  -6  10   1      102.52       95.36     17.93 o 
  -5  10   1      152.22      122.05     26.44 o 
  -4  10   1       19.82       36.12     23.47 o 
  -3  10   1      130.63      112.45     18.74 o 
  -2  10   1      178.14      178.85     20.61 o 
  -1  10   1      557.48      514.41     35.82 o 
   0  10   1      691.99      615.10     32.99 o 
   1  10   1      117.64      137.23     19.73 o 
   2  10   1      267.12      325.40     44.29 o 
   3  10   1       73.94       44.76     22.08 o 
   4  10   1       97.28      108.59     18.91 o 
   5  10   1       22.45        5.97     13.83 o 
   6  10   1       21.34       44.86     25.54 o 
   7  10   1       17.54       21.79     15.75 o 
   8  10   1       67.08      113.69     36.92 o 
   9  10   1       57.40       86.62     22.91 o 
  10  10   1        4.48       19.01     18.42 o 
  11  10   1        0.05       15.64     18.07 o 
 -12  11   1       36.69       56.44     32.86 o 
 -11  11   1       15.63       44.01     30.82 o 
 -10  11   1        4.81       -6.67     24.76 o 
  -9  11   1       30.06       21.53     24.89 o 
  -8  11   1       25.91       23.82     25.80 o 
  -7  11   1        3.48        1.54     23.91 o 
  -6  11   1      371.71      332.17     38.46 o 
  -5  11   1      316.93      269.18     41.16 o 
  -4  11   1        5.78       40.51     16.08 o 
  -3  11   1       12.01        9.92     15.58 o 
  -2  11   1      154.61      163.48     21.36 o 
  -1  11   1       71.23       56.74     17.73 o 
   0  11   1       11.95       -4.99     15.20 o 
   1  11   1     1120.10     1013.98     56.75 o 
   2  11   1     1293.59     1150.21    130.24 o 
   3  11   1       43.38       40.93     26.65 o 
   4  11   1       30.19       34.98     15.91 o 
   5  11   1      154.53      195.88     24.04 o 
   6  11   1       11.10       20.73     17.64 o 
   7  11   1      107.99      108.19     24.08 o 
   8  11   1      140.63      161.96     24.16 o 
   9  11   1        3.72        6.99     17.22 o 
  10  11   1        2.29       19.65     21.17 o 
 -11  12   1        2.51        7.41     30.67 o 
 -10  12   1        1.08       29.93     29.38 o 
  -9  12   1        8.01       30.43     28.75 o 
  -8  12   1       55.79       26.53     25.36 o 
  -7  12   1        0.08      -13.56     24.17 o 
  -6  12   1      253.91      185.08     31.65 o 
  -5  12   1      252.91      279.45     46.51 o 
  -4  12   1      487.75      452.55     47.68 o 
  -3  12   1        1.84        0.39     26.21 o 
  -2  12   1       36.03       64.65     18.33 o 
  -1  12   1     1025.27      850.84     39.79 o 
   0  12   1     1161.92     1066.28     72.58 o 
   1  12   1       99.10       97.80     43.17 o 
   2  12   1       61.33       92.42     21.34 o 
   3  12   1      570.67      520.44     33.65 o 
   4  12   1       33.42       40.69     23.86 o 
   5  12   1       54.68       49.25     20.34 o 
   6  12   1       50.97       65.30     19.30 o 
   7  12   1       71.83       90.25     20.73 o 
   8  12   1       43.95       16.78     18.74 o 
   9  12   1        0.04        5.48     24.72 o 
 -10  13   1      110.51      102.68     34.78 o 
  -9  13   1       35.82       79.09     31.87 o 
  -8  13   1       45.21       83.77     31.03 o 
  -7  13   1      221.45      157.50     34.20 o 
  -6  13   1      136.11      164.40     31.97 o 
  -5  13   1       78.22       99.69     27.30 o 
  -4  13   1      125.63      184.77     24.48 o 
  -3  13   1      323.76      356.63     43.97 o 
  -2  13   1       24.96       29.48     18.27 o 
  -1  13   1        0.94       14.07     16.86 o 
   0  13   1       28.17       25.14     17.31 o 
   1  13   1        5.36        5.19     16.28 o 
   2  13   1      133.35      170.06     32.62 o 
   3  13   1        9.67       21.97     17.14 o 
   4  13   1      125.90      161.03     29.01 o 
   5  13   1       16.62        2.06     17.19 o 
   6  13   1      187.45      153.99     24.38 o 
   7  13   1       98.21      123.49     39.43 o 
  -8  14   1        5.71       -4.40     25.45 o 
  -7  14   1       12.55      -32.63     21.76 o 
  -6  14   1       27.82        2.27     23.97 o 
  -5  14   1        3.67       36.57     25.67 o 
  -4  14   1      111.11      159.75     51.86 o 
  -3  14   1        5.05       31.26     19.08 o 
  -2  14   1       52.93       64.73     20.41 o 
  -1  14   1        7.50       39.29     29.10 o 
   0  14   1        1.91       16.96     17.68 o 
   1  14   1       42.49       57.82     25.21 o 
   2  14   1      116.83      136.04     23.87 o 
   3  14   1       25.31       24.74     17.40 o 
   4  14   1       15.82       29.59     17.83 o 
   5  14   1        3.62       -5.36     16.21 o 
   6  14   1        6.47       21.82     18.63 o 
  -7  15   1       77.41       76.94     31.38 o 
  -6  15   1       41.60       55.43     28.16 o 
  -5  15   1       93.23       78.70     30.98 o 
  -4  15   1       46.26      110.03     23.55 o 
  -3  15   1        5.38       31.36     19.48 o 
  -2  15   1      173.22      147.05     48.11 o 
  -1  15   1       37.48       84.39     34.08 o 
   0  15   1        6.44       33.41     19.30 o 
   1  15   1       95.76      108.65     24.95 o 
   2  15   1        6.57       52.85     20.21 o 
   3  15   1       49.77       69.46     32.46 o 
   4  15   1       68.32      208.99     27.60 o 
  -3  16   1        6.89       19.80     45.62 o 
  -2  16   1        6.46       62.06     34.33 o 
  -1  16   1       26.97       24.13     30.58 o 
   0  16   1       34.86       42.55     20.04 o 
  -1 -14   2      615.69      498.31     37.27 o 
   0 -14   2       97.47      119.05     24.44 o 
   1 -14   2      364.82      345.82     34.38 o 
   2 -14   2      285.91      392.17     55.71 o 
   3 -14   2        0.69       18.58     28.66 o 
   4 -14   2       49.60       69.25     29.82 o 
   5 -14   2       15.68       65.01     27.41 o 
   6 -14   2        8.37       23.34     27.76 o 
  -4 -13   2       28.96       34.49     20.31 o 
  -3 -13   2       45.97       28.63     19.06 o 
  -2 -13   2       67.32       57.53     20.47 o 
  -1 -13   2       48.02       41.64     23.19 o 
   0 -13   2        7.82       20.07     18.58 o 
   1 -13   2       58.85       49.45     20.55 o 
   2 -13   2       33.71       57.18     35.31 o 
   3 -13   2       87.27       79.45     23.58 o 
   4 -13   2       38.05       73.59     27.37 o 
   5 -13   2      223.86      227.90     28.29 o 
   6 -13   2        1.34      109.17     31.69 o 
   7 -13   2       62.84       48.07     30.92 o 
   8 -13   2       23.70       27.72     31.09 o 
  -6 -12   2       75.53       86.01     22.69 o 
  -5 -12   2      238.35      233.03     28.65 o 
  -4 -12   2       44.39       68.04     20.11 o 
  -3 -12   2        2.51        1.62     17.29 o 
  -2 -12   2      111.65      113.72     21.58 o 
  -1 -12   2      597.41      512.93     34.78 o 
   0 -12   2       33.80       47.67     19.36 o 
   1 -12   2      615.06      548.94     59.41 o 
   2 -12   2      119.70      187.39     25.52 o 
   3 -12   2       18.12       38.22     20.86 o 
   4 -12   2      168.08      224.82     37.70 o 
   5 -12   2       27.10       56.74     20.60 o 
   6 -12   2       61.31       82.36     33.27 o 
   7 -12   2       56.19       13.13     27.36 o 
   8 -12   2      466.96      531.52     51.74 o 
   9 -12   2      142.98      144.67     37.18 o 
  10 -12   2      117.81      151.12     38.51 o 
  -7 -11   2       94.07       89.53     31.47 o 
  -6 -11   2       56.13       83.65     21.67 o 
  -5 -11   2        8.94       16.95     16.91 o 
  -4 -11   2       62.27       46.50     18.85 o 
  -3 -11   2       74.74       65.38     19.23 o 
  -2 -11   2      198.16      214.24     25.64 o 
  -1 -11   2       86.91       57.40     18.99 o 
   0 -11   2       54.15       88.99     33.27 o 
   1 -11   2      149.80      134.42     36.20 o 
   2 -11   2       51.70       44.33     19.58 o 
   3 -11   2      301.29      319.30     29.27 o 
   4 -11   2      144.89      154.92     23.24 o 
   5 -11   2       32.22       60.16     19.89 o 
   6 -11   2      111.73      142.96     24.10 o 
   7 -11   2       47.87       55.75     20.90 o 
   8 -11   2       32.01       37.41     26.86 o 
   9 -11   2        4.15       20.70     26.56 o 
  10 -11   2        0.65       46.12     31.37 o 
  11 -11   2       23.37       23.46     29.54 o 
  -9 -10   2        0.41       11.05     17.34 o 
  -8 -10   2        2.23       27.21     19.88 o 
  -7 -10   2       11.31       14.52     17.45 o 
  -6 -10   2       68.19      104.88     20.96 o 
  -5 -10   2      240.05      212.28     24.95 o 
  -4 -10   2       13.64        2.26     29.40 o 
  -3 -10   2       29.05       29.06     16.05 o 
  -2 -10   2      456.65      489.27     33.41 o 
  -1 -10   2      502.34      434.42     33.21 o 
   0 -10   2     2226.67     2115.79     69.10 o 
   1 -10   2       40.01       60.30     17.91 o 
   2 -10   2       90.42       96.90     21.81 o 
   3 -10   2        0.40       17.57     21.73 o 
   4 -10   2      111.32      142.32     22.64 o 
   5 -10   2        4.75        3.49     21.35 o 
   6 -10   2       12.42       45.81     18.69 o 
   7 -10   2       22.93       40.91     42.40 o 
   8 -10   2      151.01      222.00     35.45 o 
   9 -10   2       61.77       97.58     31.15 o 
  10 -10   2      135.64      154.06     33.48 o 
  11 -10   2      109.11      122.49     32.65 o 
  12 -10   2        0.48       -0.33     28.31 o 
 -10  -9   2       69.28      106.75     22.81 o 
  -9  -9   2       47.88       98.92     38.12 o 
  -8  -9   2      107.34      106.98     28.88 o 
  -7  -9   2        5.84       -7.28     25.49 o 
  -6  -9   2       13.28       28.98     16.51 o 
  -5  -9   2       68.79       64.32     17.49 o 
  -4  -9   2      163.60      137.50     21.13 o 
  -3  -9   2        0.74        2.02     13.66 o 
  -2  -9   2       21.11        7.25     14.90 o 
  -1  -9   2      138.37      127.99     20.68 o 
   0  -9   2      210.13      182.21     37.29 o 
   1  -9   2        5.99       19.46     16.15 o 
   2  -9   2       75.16      102.21     23.36 o 
   3  -9   2       36.63       20.27     17.15 o 
   4  -9   2      395.42      401.46     40.95 o 
   5  -9   2        0.65       21.57     18.17 o 
   6  -9   2      331.96      401.15     29.32 o 
   7  -9   2       98.40       95.48     26.19 o 
   8  -9   2       19.10       44.34     25.29 o 
   9  -9   2       11.59       13.82     24.68 o 
  10  -9   2       54.04      134.13     32.92 o 
  11  -9   2       41.11       86.47     29.97 o 
  12  -9   2       66.92       56.53     30.52 o 
  13  -9   2       35.38       28.03     31.72 o 
 -10  -8   2        3.15       38.19     28.97 o 
  -9  -8   2       13.12       33.15     17.45 o 
  -8  -8   2      124.45      110.54     21.02 o 
  -7  -8   2      250.63      234.09     57.76 o 
  -6  -8   2       81.61      145.24     31.64 o 
  -5  -8   2       13.46       -7.03     13.17 o 
  -4  -8   2       63.89       63.33     17.45 o 
  -3  -8   2      247.95      201.71     22.19 o 
  -2  -8   2       60.91       64.90     17.21 o 
  -1  -8   2       62.12       46.24     15.53 o 
   0  -8   2      121.32       63.72     29.46 o 
   1  -8   2       15.98       15.71     16.42 o 
   2  -8   2      549.35      518.95     32.41 o 
   3  -8   2      265.07      280.34     25.22 o 
   4  -8   2      352.24      350.15     36.65 o 
   5  -8   2       19.21       14.37     18.08 o 
   6  -8   2       25.95       36.03     33.72 o 
   7  -8   2      511.78      195.22     28.81 o 
   8  -8   2       39.55       49.98     19.04 o 
   9  -8   2       53.75       54.16     27.38 o 
  10  -8   2      113.42       76.23     27.60 o 
  11  -8   2       67.23       42.41     28.76 o 
  12  -8   2        1.89      -12.99     26.30 o 
  13  -8   2       17.81       12.19     29.29 o 
 -11  -7   2       55.19       67.13     21.82 o 
 -10  -7   2       90.46      114.04     19.61 o 
  -9  -7   2       65.93       75.07     16.59 o 
  -8  -7   2       50.24       30.71     13.97 o 
  -7  -7   2       56.47       49.48     14.89 o 
  -6  -7   2      125.57      105.45     17.19 o 
  -5  -7   2        0.99       -4.33     11.53 o 
  -4  -7   2      388.21      385.02     21.27 o 
  -3  -7   2        0.01       -5.74     10.10 o 
  -2  -7   2      188.25      236.71     15.88 o 
  -1  -7   2       26.17       19.94     14.19 o 
   0  -7   2        0.00      -10.86     12.49 o 
   1  -7   2        0.81       -8.63     13.30 o 
   2  -7   2     1041.66      936.51     37.50 o 
   3  -7   2      459.43      412.12     39.71 o 
   4  -7   2       44.11       48.37     16.01 o 
   5  -7   2        5.39        4.15     16.32 o 
   6  -7   2       58.04       53.72     18.29 o 
   7  -7   2      263.32      238.87     33.75 o 
   8  -7   2       22.81       47.68     17.90 o 
   9  -7   2       41.38       26.37     24.48 o 
  10  -7   2        0.07       16.99     24.71 o 
  11  -7   2        0.14       12.66     23.79 o 
  12  -7   2        9.83        4.30     26.49 o 
  13  -7   2       13.92       33.14     26.84 o 
  14  -7   2        0.79       -3.96     30.74 o 
 -12  -6   2        1.81      -23.30     18.54 o 
 -11  -6   2       24.93       19.42     27.47 o 
 -10  -6   2      117.45      161.76     20.78 o 
  -9  -6   2       18.59       39.48     15.31 o 
  -8  -6   2       33.74       35.83     13.24 o 
  -7  -6   2       63.49       66.18     14.69 o 
  -6  -6   2      244.39      358.54     22.14 o 
  -5  -6   2      334.65      316.53     25.40 o 
  -4  -6   2      273.69      255.36     17.84 o 
  -3  -6   2      205.53      184.76     14.88 o 
  -2  -6   2      222.58      255.77     15.99 o 
  -1  -6   2      450.98      423.05     17.53 o 
   0  -6   2      207.17      250.14     19.37 o 
   1  -6   2      322.72      335.93     25.39 o 
   2  -6   2      108.51      101.52     15.81 o 
   3  -6   2       16.86       25.70     13.05 o 
   4  -6   2     1094.80     1147.43     32.73 o 
   5  -6   2       20.96       33.02     10.40 o 
   6  -6   2        5.75       -5.14     10.82 o 
   7  -6   2        0.13       -5.59     12.23 o 
   8  -6   2       68.13       61.69     15.29 o 
   9  -6   2        0.55      -17.50     20.55 o 
  10  -6   2        9.76       11.77     16.58 o 
  11  -6   2       82.52      101.10     21.26 o 
  12  -6   2      192.45      179.08     77.19 o 
  13  -6   2        0.20       29.01     20.47 o 
  14  -6   2       44.99       85.99     25.56 o 
 -12  -5   2        1.94       11.72     20.13 o 
 -11  -5   2        7.47       -6.78     17.21 o 
 -10  -5   2       85.93      114.45     18.63 o 
  -9  -5   2       55.11       57.40     15.36 o 
  -8  -5   2      199.58      259.13     20.21 o 
  -7  -5   2        6.17        6.68     12.50 o 
  -6  -5   2       80.95      143.04     15.82 o 
  -5  -5   2      133.27      149.10     15.22 o 
  -4  -5   2      149.42      144.47     17.05 o 
  -3  -5   2      184.98      191.96     20.24 o 
  -2  -5   2       50.13       29.89      9.08 o 
  -1  -5   2     1104.95     1100.40     29.10 o 
   0  -5   2        0.13       -7.92     10.38 o 
   1  -5   2     1893.39     1913.81     53.64 o 
   2  -5   2      110.37      135.79     15.45 o 
   3  -5   2      771.45      893.43     24.42 o 
   4  -5   2      639.26      599.59     21.11 o 
   5  -5   2       17.93       30.29     10.05 o 
   6  -5   2      442.87      405.30     22.75 o 
   7  -5   2       80.78      102.73     14.10 o 
   8  -5   2      373.39      373.48     24.44 o 
   9  -5   2       46.18       41.92     17.78 o 
  10  -5   2      123.48      121.40     20.49 o 
  11  -5   2       17.28       23.32     17.71 o 
  12  -5   2      190.47      177.10     31.41 o 
  13  -5   2       14.64       43.48     21.96 o 
  14  -5   2       42.32       63.24     24.16 o 
 -13  -4   2       38.76       34.78     23.15 o 
 -12  -4   2       73.93       81.24     20.52 o 
 -11  -4   2        6.10        9.67     25.38 o 
 -10  -4   2       14.52       17.91     17.85 o 
  -9  -4   2      157.66      190.91     26.49 o 
  -8  -4   2       33.12       46.78     13.34 o 
  -7  -4   2      132.39      117.38     15.47 o 
  -6  -4   2       22.20      117.19     13.74 o 
  -5  -4   2      198.17      202.86     15.87 o 
  -4  -4   2     1714.51     1599.28     39.96 o 
  -3  -4   2       38.19       41.55      8.62 o 
  -2  -4   2        7.84        6.50      9.10 o 
  -1  -4   2        1.56       14.33      7.51 o 
   0  -4   2      854.79      893.53     23.14 o 
   1  -4   2       18.88       38.08     10.18 o 
   2  -4   2     1033.06     1054.84     79.08 o 
   3  -4   2      140.72      121.95      9.34 o 
   4  -4   2      625.93      637.15     21.36 o 
   5  -4   2      312.03      348.66     27.76 o 
   6  -4   2      137.52      146.81     12.96 o 
   7  -4   2        0.61        3.04     11.12 o 
   8  -4   2      138.13      153.91     15.68 o 
   9  -4   2       83.43      106.93     15.60 o 
  10  -4   2       12.77       16.94     34.61 o 
  11  -4   2        1.72      -17.09     16.80 o 
  12  -4   2      710.32      735.34    110.47 o 
  13  -4   2      407.34      424.04    104.87 o 
  14  -4   2       28.50       57.50     26.00 o 
  15  -4   2       82.92       98.91     29.87 o 
 -13  -3   2       10.84        5.60     26.62 o 
 -12  -3   2      152.27      100.32     30.95 o 
 -11  -3   2        0.40      -14.66     16.42 o 
 -10  -3   2        0.26        6.95     27.38 o 
  -9  -3   2        1.14        3.53     12.06 o 
  -8  -3   2        0.08       -6.47     12.01 o 
  -7  -3   2       53.24       92.12     13.65 o 
  -6  -3   2      273.49      287.15     17.92 o 
  -5  -3   2       88.28      105.27     12.07 o 
  -4  -3   2      246.46      256.48     14.54 o 
  -3  -3   2       74.68       87.52     10.17 o 
  -2  -3   2     2677.61     2664.38     55.63 o 
  -1  -3   2     1966.70     2075.85     44.45 o 
   0  -3   2       33.92       29.45      7.32 o 
   1  -3   2     6447.71     6841.31    186.75 o 
   2  -3   2     1026.19      995.20     26.57 o 
   3  -3   2      697.79      820.43     25.95 o 
   4  -3   2     1187.00     1360.40     32.52 o 
   5  -3   2     1044.91      982.71     50.18 o 
   6  -3   2       74.63       71.59     10.59 o 
   7  -3   2        0.04        2.91      9.94 o 
   8  -3   2      237.94      266.60     17.48 o 
   9  -3   2        0.00       -5.00     12.06 o 
  10  -3   2       36.91       64.77     18.18 o 
  11  -3   2       86.88       98.96     19.81 o 
  12  -3   2      147.83      130.36     22.56 o 
  13  -3   2       82.01       79.74     42.33 o 
  14  -3   2      179.71      171.71     27.11 o 
  15  -3   2        3.05       14.55     49.49 o 
 -14  -2   2       38.73       29.71     27.99 o 
 -13  -2   2       52.93       56.66     37.19 o 
 -12  -2   2       59.28       93.66     25.90 o 
 -11  -2   2       20.47       31.30     18.91 o 
 -10  -2   2      131.44      160.65     22.33 o 
  -9  -2   2      178.16      201.62     17.58 o 
  -8  -2   2       11.22        4.52     11.67 o 
  -7  -2   2      222.30      257.15     17.65 o 
  -6  -2   2      125.24      133.86     13.24 o 
  -5  -2   2      383.15      431.45     18.82 o 
  -4  -2   2      151.04      103.54     10.39 o 
  -3  -2   2      203.20      184.87     11.78 o 
  -2  -2   2     1495.92     1443.18     33.29 o 
  -1  -2   2     1929.47     1955.05     59.94 o 
   0  -2   2     4238.76     4599.58    187.92 o 
   1  -2   2     6626.40     6802.55    258.22 o 
   2  -2   2     5994.48     6504.05    210.75 o 
   3  -2   2      535.75      622.32     18.65 o 
   4  -2   2       38.41       26.79     12.42 o 
   5  -2   2      297.00      322.76     18.17 o 
   6  -2   2     2954.25     2789.13     89.81 o 
   7  -2   2      133.70      133.24     12.28 o 
   8  -2   2      148.44      157.23     13.93 o 
   9  -2   2      317.85      294.64     20.78 o 
  10  -2   2      590.72      612.04     32.52 o 
  11  -2   2      117.41      110.05     24.77 o 
  12  -2   2      106.47       86.15     20.67 o 
  13  -2   2        0.12       40.28     20.85 o 
  14  -2   2       11.84        1.80     21.24 o 
  15  -2   2        1.52        3.56     22.04 o 
 -14  -1   2       57.67       46.19     24.02 o 
 -13  -1   2        0.53       -0.39     19.15 o 
 -12  -1   2      143.93       78.45     35.30 o 
 -11  -1   2       11.31       -6.38     15.78 o 
 -10  -1   2        0.78       38.45     17.69 o 
  -9  -1   2       42.04       20.39     16.95 o 
  -8  -1   2       27.53       13.79     11.23 o 
  -7  -1   2      123.09      100.97     12.83 o 
  -6  -1   2     1014.24      991.84     29.06 o 
  -5  -1   2      720.42      645.83     22.10 o 
  -4  -1   2     1221.87     1362.96     32.95 o 
  -3  -1   2     3173.80     3075.23     62.21 o 
  -2  -1   2     1315.33     1327.42     30.49 o 
  -1  -1   2     1110.10     1085.66     63.35 o 
   0  -1   2       32.83       28.02     17.53 o 
   1  -1   2     3445.12     3516.92     67.17 o 
   2  -1   2     6446.66     6312.09    210.63 o 
   3  -1   2       83.00       75.04     11.84 o 
   4  -1   2      677.45      633.36     32.14 o 
   5  -1   2      320.73      334.38     32.08 o 
   6  -1   2      993.60      854.18     24.24 o 
   7  -1   2       44.92       40.17      9.41 o 
   8  -1   2      581.10      623.20     23.59 o 
   9  -1   2      144.49      131.79     17.49 o 
  10  -1   2       13.47       12.08     12.45 o 
  11  -1   2      409.65      431.34     30.55 o 
  12  -1   2      606.39      612.51     58.03 o 
  13  -1   2      134.24      119.86     36.82 o 
  14  -1   2        0.82       -8.89     20.62 o 
  15  -1   2        9.32        7.95     28.64 o 
 -14   0   2        2.16       -8.38     21.36 o 
 -13   0   2      215.64      221.89     28.20 o 
 -12   0   2       22.32       13.65     19.29 o 
 -11   0   2       15.04       -5.94     16.76 o 
 -10   0   2       45.58       43.97     16.57 o 
  -9   0   2      207.73      202.47     22.17 o 
  -8   0   2       54.27       50.08     11.44 o 
  -7   0   2       88.02       99.60     11.83 o 
  -6   0   2     3149.61     3058.51     64.58 o 
  -5   0   2      879.84      864.35     24.64 o 
  -4   0   2      319.71      319.48     14.25 o 
  -3   0   2     1299.05     1455.62     32.95 o 
  -2   0   2     9422.01     9409.56    174.82 o 
  -1   0   2      287.33      326.16     18.08 o 
   0   0   2     9385.07    10104.27    245.58 o 
   1   0   2     1365.58     1279.71     25.94 o 
   2   0   2     1420.54     1151.20     24.76 o 
   3   0   2     1784.13     1639.66     42.80 o 
   4   0   2      648.85      568.57     22.89 o 
   5   0   2      484.67      448.06     24.45 o 
   6   0   2      301.35      246.73     16.61 o 
   7   0   2      791.03      754.77     23.69 o 
   8   0   2       25.71       24.44      9.60 o 
   9   0   2       46.55       35.76     11.15 o 
  10   0   2      177.91      173.45     17.09 o 
  11   0   2      398.37      391.68     35.56 o 
  12   0   2       12.77      -19.80     17.56 o 
  13   0   2       83.28      103.27     23.19 o 
  14   0   2       26.38       -3.73     38.06 o 
  15   0   2       10.66        9.62     48.64 o 
 -14   1   2       12.90       13.11     51.42 o 
 -13   1   2        2.04      -13.93     31.55 o 
 -12   1   2       41.11       29.01     20.41 o 
 -11   1   2      247.61      231.04     25.41 o 
 -10   1   2        1.84       16.60     20.03 o 
  -9   1   2        0.12      -19.71     15.75 o 
  -8   1   2      146.99      179.61     19.46 o 
  -7   1   2      159.77      230.73     13.71 o 
  -6   1   2     1284.84     1373.93     33.47 o 
  -5   1   2      577.09      565.97     18.79 o 
  -4   1   2      590.49      549.89     27.47 o 
  -3   1   2      220.08      210.02     12.63 o 
  -2   1   2      976.85      963.91     22.82 o 
  -1   1   2     2017.20     1820.40     48.18 o 
   0   1   2      303.72      262.68      7.38 o 
   1   1   2     1023.19      957.24     19.77 o 
   2   1   2     4897.10     4698.33    105.04 o 
   3   1   2     3183.96     2694.52     96.06 o 
   4   1   2     5900.39     5737.65    109.34 o 
   5   1   2     1467.40     1269.83     52.19 o 
   6   1   2     1395.62     1279.90     64.48 o 
   7   1   2      167.79      137.53     11.15 o 
   8   1   2      641.64      608.05     41.34 o 
   9   1   2       30.84       21.93     10.96 o 
  10   1   2      189.42      185.48     16.54 o 
  11   1   2      240.43      222.49     23.54 o 
  12   1   2        1.37        3.52     17.21 o 
  13   1   2       97.79       98.59     50.14 o 
  14   1   2      454.41      369.74     33.06 o 
  15   1   2       32.62       19.95     22.14 o 
 -14   2   2      147.14      109.03     35.13 o 
 -13   2   2      109.03       96.02     24.10 o 
 -12   2   2       72.58       51.73     21.19 o 
 -11   2   2        9.45       -0.33     19.81 o 
 -10   2   2       77.41      101.49     19.87 o 
  -9   2   2       48.87       50.87     18.70 o 
  -8   2   2      788.56      870.85     36.14 o 
  -7   2   2       47.02       76.17      7.72 o 
  -6   2   2      146.56      158.34     16.17 o 
  -5   2   2      572.11      663.11     25.97 o 
  -4   2   2      191.24      213.57     15.15 o 
  -3   2   2        6.28        0.32      8.29 o 
  -2   2   2     5175.76     5296.61    118.10 o 
  -1   2   2     2272.99     1817.55     46.14 o 
   0   2   2    27861.57    25966.44    661.83 o 
   1   2   2      519.15      431.36     12.38 o 
   2   2   2      447.08      354.95     12.59 o 
   3   2   2        7.56       -2.34      8.20 o 
   4   2   2     3636.12     3373.99     66.80 o 
   5   2   2       76.45       76.60      9.89 o 
   6   2   2      160.98      142.19     11.20 o 
   7   2   2     1322.18     1176.35     32.33 o 
   8   2   2       81.90      103.46     12.44 o 
   9   2   2       62.64       54.14     16.78 o 
  10   2   2       92.49       90.72     13.38 o 
  11   2   2        0.02       12.21     11.54 o 
  12   2   2      108.15       85.36     68.71 o 
  13   2   2      132.69      143.92     29.35 o 
  14   2   2       16.51        6.34     20.36 o 
  15   2   2      122.94      149.50     44.87 o 
 -14   3   2      195.32      227.58     55.45 o 
 -13   3   2      167.87      165.31     25.25 o 
 -12   3   2       44.59       36.07     20.61 o 
 -11   3   2        8.71      -15.84     25.20 o 
 -10   3   2       29.45       15.86     17.35 o 
  -9   3   2      351.31      313.59     27.09 o 
  -8   3   2       30.30       57.68     17.55 o 
  -7   3   2      251.58      292.35     21.85 o 
  -6   3   2      392.51      336.67     21.45 o 
  -5   3   2        4.47       11.17     10.63 o 
  -4   3   2     1179.13     1040.30     32.94 o 
  -3   3   2      256.97      305.77     18.06 o 
  -2   3   2     4039.81     3883.43     74.23 o 
  -1   3   2     3288.10     3150.90     90.64 o 
   0   3   2        4.15        3.96      5.57 o 
   1   3   2     6474.15     6299.20    155.03 o 
   2   3   2     4502.85     4490.95     89.67 o 
   3   3   2       98.84      143.14      9.68 o 
   4   3   2      561.52      539.16     18.62 o 
   5   3   2     1694.96     1694.78     39.47 o 
   6   3   2      190.04      144.74     11.75 o 
   7   3   2      410.68      528.58     21.76 o 
   8   3   2      152.54      174.36     15.12 o 
   9   3   2      302.84      263.72     18.47 o 
  10   3   2      205.17      219.18     17.97 o 
  11   3   2       75.52       60.11     18.57 o 
  12   3   2        1.34       -1.91     24.34 o 
  13   3   2       43.45       42.54     24.18 o 
  14   3   2        0.58       -8.20     20.06 o 
  15   3   2      174.50      198.46     29.34 o 
 -14   4   2       15.02       -0.51     20.85 o 
 -13   4   2        9.85       23.94     25.79 o 
 -12   4   2       20.33        8.81     25.99 o 
 -11   4   2       65.12       69.73     20.16 o 
 -10   4   2      165.88      173.92     44.01 o 
  -9   4   2       56.10       52.84     18.92 o 
  -8   4   2      106.45      116.48     20.66 o 
  -7   4   2      608.36      707.86     31.49 o 
  -6   4   2      189.51      165.06     16.90 o 
  -5   4   2      143.74      109.60     14.48 o 
  -4   4   2     3359.57     3576.40     86.10 o 
  -3   4   2      875.22      813.58     21.54 o 
  -2   4   2    10760.64    12014.04    330.85 o 
  -1   4   2     5072.96     4758.98    141.58 o 
   0   4   2      211.95      173.29     26.08 o 
   1   4   2     3780.93     3628.88     70.67 o 
   2   4   2     2943.88     2970.65     60.17 o 
   3   4   2      200.34      257.61     13.89 o 
   4   4   2     1018.92      905.92     25.43 o 
   5   4   2     1081.68     1055.89     29.50 o 
   6   4   2      359.99      343.47     17.85 o 
   7   4   2       13.71       16.59      9.78 o 
   8   4   2      323.51      335.54     19.42 o 
   9   4   2        9.71        8.83     12.22 o 
  10   4   2       13.65       16.39     12.15 o 
  11   4   2       12.02        6.93     12.64 o 
  12   4   2      152.01      122.41     21.46 o 
  13   4   2       97.05      108.76     22.88 o 
  14   4   2      102.45       71.35     25.88 o 
 -14   5   2        7.15      -15.94     31.05 o 
 -13   5   2       47.90       60.35     27.99 o 
 -12   5   2       30.92       53.31     22.04 o 
 -11   5   2        8.46       20.14     18.71 o 
 -10   5   2       81.34       60.50     33.71 o 
  -9   5   2      101.54       85.96     20.09 o 
  -8   5   2      308.15      338.32     26.34 o 
  -7   5   2      809.61      815.21     34.44 o 
  -6   5   2      136.42      156.38     17.16 o 
  -5   5   2      244.88      251.82     18.98 o 
  -4   5   2     2098.18     2373.95     50.52 o 
  -3   5   2       75.42      147.28     10.11 o 
  -2   5   2     1279.03     1528.46     34.78 o 
  -1   5   2        7.49        7.64      6.57 o 
   0   5   2       77.82       81.91      9.20 o 
   1   5   2      318.45      260.87     14.22 o 
   2   5   2     1651.81     1749.82     39.41 o 
   3   5   2       67.17       66.78      8.83 o 
   4   5   2      535.12      453.82     22.25 o 
   5   5   2      362.26      357.03     20.54 o 
   6   5   2       14.91        6.85      9.77 o 
   7   5   2       42.46       53.67     11.73 o 
   8   5   2      130.23      145.85     21.09 o 
   9   5   2       59.77       56.33     14.16 o 
  10   5   2       80.77       82.59     14.76 o 
  11   5   2       31.44       35.31     14.02 o 
  12   5   2       29.57       32.95     30.21 o 
  13   5   2       19.36       18.34     40.69 o 
  14   5   2       17.66        6.37     35.13 o 
 -14   6   2      136.20      175.89     29.00 o 
 -13   6   2        1.43        0.60     19.40 o 
 -12   6   2       16.72       27.66     20.54 o 
 -11   6   2      219.41      200.54     30.41 o 
 -10   6   2      255.48      228.61     25.08 o 
  -9   6   2      344.17      350.45     45.05 o 
  -8   6   2      552.83      662.54     35.68 o 
  -7   6   2      340.22      323.49     24.83 o 
  -6   6   2        3.69        5.11      7.04 o 
  -5   6   2      798.58      703.84     23.25 o 
  -4   6   2     1853.70     1844.22     42.15 o 
  -3   6   2      376.87      393.55     17.29 o 
  -2   6   2      236.49      233.57     18.48 o 
  -1   6   2      140.86      126.34     12.48 o 
   0   6   2        7.60       12.91      7.04 o 
   1   6   2     1572.32     1617.84     37.17 o 
   2   6   2       62.68       45.67      8.36 o 
   3   6   2      160.88      155.21     12.10 o 
   4   6   2        0.35        3.12      7.98 o 
   5   6   2      818.03      798.99     33.31 o 
   6   6   2      109.39      136.11     13.99 o 
   7   6   2        0.04        1.97     11.72 o 
   8   6   2       70.30       76.30     14.24 o 
   9   6   2      154.34      139.56     16.78 o 
  10   6   2      144.14      156.89     18.24 o 
  11   6   2       36.78       29.35     14.84 o 
  12   6   2       49.30       55.01     15.54 o 
  13   6   2       92.82      111.15     25.17 o 
  14   6   2       81.84      110.53     42.68 o 
 -14   7   2       31.89       47.36     50.16 o 
 -13   7   2        0.00       17.46     20.66 o 
 -12   7   2       12.60       20.10     19.44 o 
 -11   7   2        4.26      -23.05     22.05 o 
 -10   7   2       98.77      107.09     21.09 o 
  -9   7   2       21.99       -4.66     16.18 o 
  -8   7   2      896.96     1088.15     45.14 o 
  -7   7   2        4.91        2.58     15.01 o 
  -6   7   2       65.99       70.16     10.73 o 
  -5   7   2     1054.20      935.06     28.29 o 
  -4   7   2      711.36      738.81     24.95 o 
  -3   7   2      187.67      226.69     13.98 o 
  -2   7   2      381.79      414.78     18.88 o 
  -1   7   2       23.67       12.22     10.04 o 
   0   7   2      115.26      117.92     11.45 o 
   1   7   2       35.03       37.01      8.58 o 
   2   7   2      105.83       99.46     10.84 o 
   3   7   2      564.90      429.95     38.99 o 
   4   7   2      170.40      120.09     12.49 o 
   5   7   2        2.17       -1.82      9.80 o 
   6   7   2       42.54       26.61     15.19 o 
   7   7   2       40.82       48.80     13.35 o 
   8   7   2       31.65       44.37     13.25 o 
   9   7   2       45.07       43.45     16.35 o 
  10   7   2       17.52       24.26     14.21 o 
  11   7   2      126.53      168.82     35.38 o 
  12   7   2       83.50       63.69     18.50 o 
  13   7   2       81.13       61.02     22.27 o 
 -13   8   2      101.86       93.75     24.81 o 
 -12   8   2       18.69        2.12     34.91 o 
 -11   8   2      248.93      287.43     50.82 o 
 -10   8   2        8.47        8.38     18.01 o 
  -9   8   2        0.12      -13.30     16.11 o 
  -8   8   2       34.80       37.25     18.07 o 
  -7   8   2      334.81      327.54     25.94 o 
  -6   8   2      140.48      168.30     14.55 o 
  -5   8   2      326.81      353.13     19.83 o 
  -4   8   2       23.95       22.21     10.04 o 
  -3   8   2     1252.72     1275.76    107.64 o 
  -2   8   2        8.63       24.84      9.33 o 
  -1   8   2      842.27      780.06     32.72 o 
   0   8   2     1810.77     1775.02     41.60 o 
   1   8   2       54.51       49.49      9.61 o 
   2   8   2      236.55      246.25     16.14 o 
   3   8   2      148.09      139.18     13.05 o 
   4   8   2      972.58      883.79     36.88 o 
   5   8   2       54.83       73.94     13.02 o 
   6   8   2       76.30       44.02     14.05 o 
   7   8   2       88.59       60.23     13.57 o 
   8   8   2      122.41      117.03     16.77 o 
   9   8   2      155.83      162.06     18.58 o 
  10   8   2       18.49       23.60     15.65 o 
  11   8   2      383.52      375.31     50.72 o 
  12   8   2       87.77      100.81     19.53 o 
 -13   9   2        8.69       31.71     28.20 o 
 -12   9   2        1.42       38.89     32.39 o 
 -11   9   2        0.36        0.25     18.28 o 
 -10   9   2       63.87       92.87     22.01 o 
  -9   9   2       11.48       33.36     18.09 o 
  -8   9   2       14.62       28.25     18.01 o 
  -7   9   2      130.03      113.99     20.79 o 
  -6   9   2      138.36      159.41     21.02 o 
  -5   9   2      340.44      355.79     21.23 o 
  -4   9   2        1.15        0.37     10.47 o 
  -3   9   2       15.15       19.04     10.73 o 
  -2   9   2       47.28       46.34     10.71 o 
  -1   9   2      191.78      251.45     15.45 o 
   0   9   2        5.70       11.40      9.35 o 
   1   9   2      239.53      242.87     19.13 o 
   2   9   2      168.20      132.71     13.79 o 
   3   9   2     1091.46      931.98     30.77 o 
   4   9   2      395.03      357.44     22.20 o 
   5   9   2     1544.52     1399.30    127.23 o 
   6   9   2      313.89      324.38     20.93 o 
   7   9   2      436.68      468.76     25.19 o 
   8   9   2      103.63      126.83     17.57 o 
   9   9   2       17.24       11.36     13.71 o 
  10   9   2       22.92       28.24     15.24 o 
  11   9   2        1.11       -3.44     15.25 o 
  12   9   2       66.72       67.08     18.92 o 
 -12  10   2       13.32       65.70     30.49 o 
 -11  10   2        4.30       36.81     25.19 o 
 -10  10   2      124.20      104.28     28.74 o 
  -9  10   2       18.72       17.21     22.69 o 
  -8  10   2      665.29      587.46     43.78 o 
  -7  10   2      313.49      284.73     33.70 o 
  -6  10   2       61.54       65.62     23.04 o 
  -5  10   2      596.22      517.70     31.06 o 
  -4  10   2        3.33        9.20     21.74 o 
  -3  10   2       57.43       45.86     15.92 o 
  -2  10   2      214.93      213.46     40.10 o 
  -1  10   2        0.11      -11.39     13.25 o 
   0  10   2     1434.76     1345.24     47.94 o 
   1  10   2      379.64      327.61     39.18 o 
   2  10   2      195.80      233.42     17.18 o 
   3  10   2      198.32      193.75     16.76 o 
   4  10   2      579.41      489.61     27.53 o 
   5  10   2      343.24      414.81     23.67 o 
   6  10   2      280.95      365.54     27.54 o 
   7  10   2        2.69       -4.30     12.15 o 
   8  10   2      121.45      143.45     28.45 o 
   9  10   2        4.60       26.39     14.85 o 
  10  10   2        9.66       23.41     15.08 o 
  11  10   2       18.31       33.34     21.63 o 
 -12  11   2      176.30      195.49     38.46 o 
 -11  11   2      214.91      197.15     35.73 o 
 -10  11   2       70.34       26.97     24.22 o 
  -9  11   2       97.89       58.45     26.29 o 
  -8  11   2        1.27       50.01     25.28 o 
  -7  11   2      157.52      176.20     32.08 o 
  -6  11   2      398.90      357.07     37.46 o 
  -5  11   2      759.41      695.52     35.41 o 
  -4  11   2      506.91      533.02     31.59 o 
  -3  11   2        0.85       13.68     15.08 o 
  -2  11   2      313.52      332.57     33.02 o 
  -1  11   2       38.03       27.18     15.67 o 
   0  11   2       10.11       17.63     14.75 o 
   1  11   2      217.13      236.21     24.68 o 
   2  11   2       57.03       93.51     18.74 o 
   3  11   2        0.76       11.21     14.30 o 
   4  11   2      285.42      285.43     26.21 o 
   5  11   2      190.79      193.31     23.42 o 
   6  11   2       85.28      107.86     20.36 o 
   7  11   2       60.82       69.17     18.38 o 
   8  11   2       15.68       22.60     17.75 o 
   9  11   2       27.97       40.59     19.70 o 
  10  11   2      202.11      185.31     28.71 o 
 -11  12   2       83.70       63.58     30.26 o 
 -10  12   2       67.69       76.81     28.87 o 
  -9  12   2        0.14       24.62     24.17 o 
  -8  12   2       33.56       95.22     29.37 o 
  -7  12   2      155.35      162.72     32.87 o 
  -6  12   2       36.57       49.35     24.29 o 
  -5  12   2        0.00        1.59     20.52 o 
  -4  12   2       16.85       -9.65     18.04 o 
  -3  12   2      430.62      427.65     29.82 o 
  -2  12   2     1365.02     1188.36     46.29 o 
  -1  12   2       37.92       58.64     17.64 o 
   0  12   2       92.79       90.07     29.25 o 
   1  12   2     1489.39     1341.20     52.69 o 
   2  12   2      120.01      102.84     28.42 o 
   3  12   2       53.49       43.43     17.24 o 
   4  12   2       22.21       40.21     17.50 o 
   5  12   2       28.56       33.42     16.69 o 
   6  12   2       28.99       -5.31     16.63 o 
   7  12   2       18.46        6.50     16.55 o 
   8  12   2      160.38      208.53     30.75 o 
   9  12   2       44.20       13.49     22.56 o 
 -10  13   2      652.47      687.23     56.12 o 
  -9  13   2       87.07       92.21     32.88 o 
  -8  13   2       88.35       68.13     27.32 o 
  -7  13   2       14.19       28.81     24.76 o 
  -6  13   2      316.96      329.40     40.63 o 
  -5  13   2       93.25       64.22     25.61 o 
  -4  13   2      419.57      460.20     42.08 o 
  -3  13   2      430.76      408.94     31.40 o 
  -2  13   2      235.11      247.34     25.62 o 
  -1  13   2       55.57       70.64     19.30 o 
   0  13   2       31.68       39.29     27.73 o 
   1  13   2       64.07       37.80     17.97 o 
   2  13   2       61.19       66.79     19.19 o 
   3  13   2       69.26       36.62     18.00 o 
   4  13   2      128.84      136.78     38.94 o 
   5  13   2       18.24       32.90     17.67 o 
   6  13   2       81.07       93.82     21.98 o 
   7  13   2        2.11       22.89     19.15 o 
   8  13   2       15.47       21.64     19.96 o 
  -9  14   2       18.72       34.26     28.94 o 
  -8  14   2       60.44       15.27     27.70 o 
  -7  14   2        0.78      -19.40     22.52 o 
  -6  14   2       63.22       38.01     26.89 o 
  -5  14   2        0.07        4.21     22.18 o 
  -4  14   2      186.65      222.36     44.68 o 
  -3  14   2        0.24        9.92     23.26 o 
  -2  14   2       38.08       83.04     20.76 o 
  -1  14   2       47.01       60.56     19.35 o 
   0  14   2       54.06       50.80     18.39 o 
   1  14   2       32.09       33.22     18.30 o 
   2  14   2       14.95       16.86     16.55 o 
   3  14   2        2.02        8.83     17.47 o 
   4  14   2      268.43      240.37     27.25 o 
   5  14   2        0.95        4.25     21.52 o 
   6  14   2      221.18      246.43     29.11 o 
   7  14   2        0.36        1.80     17.84 o 
  -7  15   2      150.99      123.83     33.27 o 
  -6  15   2      255.67      220.94     37.20 o 
  -5  15   2        0.00       -4.58     25.63 o 
  -4  15   2       18.04       38.76     26.67 o 
  -3  15   2       87.28      100.54     22.30 o 
  -2  15   2      136.77      164.67     33.21 o 
  -1  15   2       34.17       84.03     32.87 o 
   0  15   2       59.19       58.65     39.26 o 
   1  15   2       13.23        3.14     15.82 o 
   2  15   2      207.41      175.87     25.30 o 
   3  15   2        2.23       13.49     17.23 o 
   4  15   2       19.23       -6.16     16.49 o 
   5  15   2       38.80        7.98     18.11 o 
  -5  16   2       26.76       11.24     25.76 o 
  -4  16   2       18.20       -0.95     26.81 o 
  -3  16   2       17.05       56.17     21.46 o 
  -2  16   2      135.87      125.90     24.83 o 
  -1  16   2        2.41       -5.86     24.45 o 
   0  16   2        4.08       24.01     18.74 o 
   1  16   2        7.76       28.99     22.85 o 
   2  16   2        4.04       -7.84     15.96 o 
  -3 -13   3      277.83      263.22     33.41 o 
  -2 -13   3      461.76      404.81     36.43 o 
  -1 -13   3        0.65       27.55     18.50 o 
   0 -13   3        6.76       -1.06     27.57 o 
   1 -13   3        0.20       13.29     33.23 o 
   2 -13   3       89.31      105.22     29.84 o 
   3 -13   3      426.28      350.73     45.88 o 
   4 -13   3       83.33      109.77     25.83 o 
   5 -13   3      138.56      169.71     28.34 o 
   6 -13   3       33.29       83.27     38.61 o 
   7 -13   3       15.34       55.20     32.48 o 
  -5 -12   3       34.72       43.75     20.16 o 
  -4 -12   3        0.11       17.51     20.35 o 
  -3 -12   3        2.53       22.35     18.17 o 
  -2 -12   3      161.97      204.77     34.65 o 
  -1 -12   3        3.32       15.84     17.93 o 
   0 -12   3      831.32      748.27     42.38 o 
   1 -12   3      718.32      581.57     38.55 o 
   2 -12   3       33.95      103.37     36.75 o 
   3 -12   3      121.08      119.80     26.32 o 
   4 -12   3       35.88       57.56     22.50 o 
   5 -12   3       20.23       11.95     35.42 o 
   6 -12   3        0.82        6.75     45.64 o 
   7 -12   3        9.84       39.30     21.44 o 
   8 -12   3       27.60       29.54     30.63 o 
   9 -12   3      128.81      143.25     38.39 o 
  -6 -11   3       25.70       17.78     19.26 o 
  -5 -11   3        2.39       18.35     17.73 o 
  -4 -11   3       45.46       24.91     18.12 o 
  -3 -11   3        0.18       20.26     18.02 o 
  -2 -11   3       47.10       49.92     19.81 o 
  -1 -11   3       14.18       -1.66     31.97 o 
   0 -11   3        2.85       -5.01     16.32 o 
   1 -11   3        0.22       -4.88     22.97 o 
   2 -11   3       99.78      128.35     23.77 o 
   3 -11   3      379.21      361.82     43.23 o 
   4 -11   3      104.67      122.00     25.70 o 
   5 -11   3      151.02      132.18     24.90 o 
   6 -11   3        4.92       22.09     20.13 o 
   7 -11   3        2.17       35.98     21.03 o 
   8 -11   3       95.75       94.09     30.50 o 
   9 -11   3       45.48       37.93     28.54 o 
  10 -11   3       10.35       40.99     32.37 o 
  -8 -10   3        0.19       13.74     18.61 o 
  -7 -10   3       15.94       24.47     29.55 o 
  -6 -10   3       61.14       58.96     19.80 o 
  -5 -10   3       23.41       24.66     17.67 o 
  -4 -10   3      412.31      427.43     58.53 o 
  -3 -10   3       57.03       58.08     17.91 o 
  -2 -10   3       10.75       32.87     17.37 o 
  -1 -10   3      324.66      279.63     27.08 o 
   0 -10   3      446.57      433.68     33.36 o 
   1 -10   3      331.66      276.91     44.14 o 
   2 -10   3      561.02      598.91     53.13 o 
   3 -10   3       36.56       64.35     29.64 o 
   4 -10   3      138.93      103.11     21.68 o 
   5 -10   3        2.28        4.31     19.25 o 
   6 -10   3       75.63      119.41     38.35 o 
   7 -10   3        5.24        1.51     53.50 o 
   8 -10   3       11.90       43.72     29.89 o 
   9 -10   3       80.09       71.10     32.92 o 
  10 -10   3       38.59       60.60     31.60 o 
  11 -10   3       20.19       29.01     29.24 o 
  -9  -9   3       15.94       10.80     40.69 o 
  -8  -9   3      393.18      463.44    115.66 o 
  -7  -9   3       95.17      114.32     22.03 o 
  -6  -9   3       25.45       36.95     16.73 o 
  -5  -9   3       51.79       52.92     18.07 o 
  -4  -9   3      498.77      459.50     32.25 o 
  -3  -9   3      176.93      118.19     20.61 o 
  -2  -9   3      237.06      266.82     25.62 o 
  -1  -9   3      840.63      726.72     80.64 o 
   0  -9   3        7.89        3.01     15.75 o 
   1  -9   3      286.94      286.20     33.42 o 
   2  -9   3        7.15       -3.25     16.27 o 
   3  -9   3       38.70       38.51     28.21 o 
   4  -9   3       79.03       88.79     20.91 o 
   5  -9   3      229.92      222.98     25.74 o 
   6  -9   3      212.77      231.77     25.70 o 
   7  -9   3       52.96       36.19     20.52 o 
   8  -9   3        4.97       28.48     20.28 o 
   9  -9   3      166.76      183.98     36.25 o 
  10  -9   3        6.51      -18.44     27.11 o 
  11  -9   3       25.55       69.97     30.32 o 
  12  -9   3       15.96       -5.37     29.75 o 
 -10  -8   3        1.36       -0.51     52.08 o 
  -9  -8   3       57.75       54.33     21.44 o 
  -8  -8   3       70.51       96.03     35.27 o 
  -7  -8   3       10.02       18.31     16.28 o 
  -6  -8   3       93.21      109.01     24.24 o 
  -5  -8   3        4.03      -12.55     14.20 o 
  -4  -8   3       21.61       15.79     14.79 o 
  -3  -8   3      261.33      207.80     22.67 o 
  -2  -8   3        1.78       -8.48     13.94 o 
  -1  -8   3      226.65      231.39     23.70 o 
   0  -8   3       69.53       98.14     19.83 o 
   1  -8   3        0.22       23.55     16.89 o 
   2  -8   3       60.71       68.73     19.16 o 
   3  -8   3       17.85       26.37     18.15 o 
   4  -8   3      164.06      187.18     23.03 o 
   5  -8   3       39.14       50.31     19.99 o 
   6  -8   3      185.59      163.05     36.52 o 
   7  -8   3      152.08      135.06     22.26 o 
   8  -8   3       31.42       88.02     19.97 o 
   9  -8   3      723.15      736.36     53.45 o 
  10  -8   3       14.97       13.50     27.18 o 
  11  -8   3      322.81      284.05     39.94 o 
  12  -8   3       36.34       96.48     33.13 o 
  13  -8   3        7.90       14.02     30.68 o 
 -10  -7   3       34.40       90.86     17.88 o 
  -9  -7   3        1.38       19.10     20.61 o 
  -8  -7   3        0.01       16.08     13.78 o 
  -7  -7   3      451.55      429.04     25.20 o 
  -6  -7   3       18.08       52.70     13.35 o 
  -5  -7   3      111.62       98.00     14.68 o 
  -4  -7   3       13.94      -10.48     14.10 o 
  -3  -7   3      763.81      663.04     34.32 o 
  -2  -7   3      763.18      709.43     95.32 o 
  -1  -7   3       40.05       31.92     15.03 o 
   0  -7   3        0.32       -2.07     19.43 o 
   1  -7   3       94.41       85.61     20.28 o 
   2  -7   3      169.05      224.76     23.21 o 
   3  -7   3      316.43      348.15     27.15 o 
   4  -7   3      132.82      151.04     21.40 o 
   5  -7   3      312.07      346.95     27.86 o 
   6  -7   3      112.68      111.01     21.02 o 
   7  -7   3       28.42       12.85     17.91 o 
   8  -7   3       10.19       21.59     22.44 o 
   9  -7   3      109.59      109.00     26.96 o 
  10  -7   3        0.00       -9.58     24.74 o 
  11  -7   3        4.71       28.17     25.28 o 
  12  -7   3        0.00      -18.91     23.21 o 
  13  -7   3        7.86       27.88     29.37 o 
  14  -7   3       22.15       21.13     30.03 o 
 -11  -6   3        3.88      -14.53     17.66 o 
 -10  -6   3       31.97       52.77     18.15 o 
  -9  -6   3      108.44      119.47     19.32 o 
  -8  -6   3      173.68      197.19     19.00 o 
  -7  -6   3        1.28        2.59     11.82 o 
  -6  -6   3        2.54       30.53     12.67 o 
  -5  -6   3       92.82       94.00     14.26 o 
  -4  -6   3     1385.69     1366.21     39.54 o 
  -3  -6   3        5.03       -1.22     10.83 o 
  -2  -6   3      632.03      696.66     32.41 o 
  -1  -6   3      221.14      218.43     15.92 o 
   0  -6   3      415.20      423.36     43.24 o 
   1  -6   3       58.73       55.05     14.34 o 
   2  -6   3      439.41      380.35     25.31 o 
   3  -6   3     1399.03     1386.16    122.76 o 
   4  -6   3      487.15      482.90     27.46 o 
   5  -6   3       60.61       67.40     11.31 o 
   6  -6   3       48.33       56.67     12.94 o 
   7  -6   3        0.14        0.66     12.51 o 
   8  -6   3      283.32      301.81     30.08 o 
   9  -6   3      400.57      373.73     24.00 o 
  10  -6   3       54.51      122.81     36.71 o 
  11  -6   3       10.52       22.95     34.71 o 
  12  -6   3       24.93        2.63     27.15 o 
  13  -6   3        0.47       13.44     28.20 o 
  14  -6   3       10.61        3.27     30.63 o 
 -12  -5   3        0.54       -2.87     47.59 o 
 -11  -5   3        1.33       -5.91     16.97 o 
 -10  -5   3      156.39      157.05     23.42 o 
  -9  -5   3        2.58       11.10     16.78 o 
  -8  -5   3        8.69        4.21     12.82 o 
  -7  -5   3      134.25      109.20     15.64 o 
  -6  -5   3       32.15        8.40     12.63 o 
  -5  -5   3      545.32      547.61     28.60 o 
  -4  -5   3      829.62      774.52     45.11 o 
  -3  -5   3      373.31      386.89     19.90 o 
  -2  -5   3        3.72       10.73      9.74 o 
  -1  -5   3       68.71       85.20     10.66 o 
   0  -5   3        6.73        4.48      8.79 o 
   1  -5   3      627.01      652.56     29.14 o 
   2  -5   3       22.60       19.47     12.53 o 
   3  -5   3      542.19      503.65     28.01 o 
   4  -5   3      606.84      585.20     21.59 o 
   5  -5   3       19.01        4.90      9.63 o 
   6  -5   3       60.80       98.30     13.16 o 
   7  -5   3        0.17       -8.45     11.52 o 
   8  -5   3       59.17       49.52     14.66 o 
   9  -5   3       14.04       19.40     14.69 o 
  10  -5   3      103.37      136.06     21.18 o 
  11  -5   3       34.28       24.61     21.63 o 
  12  -5   3       15.70       35.69     40.23 o 
  13  -5   3       55.62      103.70     40.44 o 
  14  -5   3       48.60       60.65     33.98 o 
 -12  -4   3       79.87       53.76     21.70 o 
 -11  -4   3       62.89       76.50     20.28 o 
 -10  -4   3       20.11       55.24     17.85 o 
  -9  -4   3        8.93        3.15     16.24 o 
  -8  -4   3      236.92      250.67     19.80 o 
  -7  -4   3        8.97       -0.94     12.26 o 
  -6  -4   3      192.53      181.89     16.65 o 
  -5  -4   3        0.04      -15.76     10.51 o 
  -4  -4   3       81.99       87.13     12.28 o 
  -3  -4   3      188.54      214.86     17.88 o 
  -2  -4   3       85.62      123.49     12.26 o 
  -1  -4   3     2234.26     2119.50     58.25 o 
   0  -4   3     1509.47     1600.86    109.33 o 
   1  -4   3      296.39      326.96     16.35 o 
   2  -4   3        7.99        0.13      8.25 o 
   3  -4   3        9.11       19.36      7.63 o 
   4  -4   3     2712.23     2587.58     55.45 o 
   5  -4   3      892.70      762.05     25.23 o 
   6  -4   3      534.55      552.89     31.05 o 
   7  -4   3      170.44      144.97     17.78 o 
   8  -4   3       42.35       61.82     18.95 o 
   9  -4   3       11.13       13.19     13.76 o 
  10  -4   3       98.82       95.75     19.24 o 
  11  -4   3       17.18       10.94     17.85 o 
  12  -4   3       86.69       82.09     36.78 o 
  13  -4   3       63.38       47.79     21.92 o 
  14  -4   3       59.97       81.90     43.70 o 
  15  -4   3       55.78      103.65     26.60 o 
 -13  -3   3       12.15       25.57     19.77 o 
 -12  -3   3       13.40       29.54     26.69 o 
 -11  -3   3        0.02       14.65     19.55 o 
 -10  -3   3      146.55      123.53     42.28 o 
  -9  -3   3      298.92      289.85     20.97 o 
  -8  -3   3      447.65      616.37     28.42 o 
  -7  -3   3      646.75      615.50     26.99 o 
  -6  -3   3       63.28       71.39     13.37 o 
  -5  -3   3       33.40       20.31     10.71 o 
  -4  -3   3     1201.97     1147.89     32.09 o 
  -3  -3   3       18.25       23.81      8.62 o 
  -2  -3   3      174.45      257.57     14.78 o 
  -1  -3   3       84.35      118.51     10.65 o 
   0  -3   3       61.76       84.91     12.16 o 
   1  -3   3       16.60       12.81      6.79 o 
   2  -3   3     2518.71     2739.68     82.22 o 
   3  -3   3      171.36      153.60     10.59 o 
   4  -3   3      811.77      821.95     24.49 o 
   5  -3   3      250.50      235.90     16.18 o 
   6  -3   3      133.28      105.70     12.17 o 
   7  -3   3      323.42      318.26     23.34 o 
   8  -3   3       78.86       57.70     16.33 o 
   9  -3   3      131.77      114.27     15.98 o 
  10  -3   3       50.82       80.02     19.23 o 
  11  -3   3      247.07      230.17     25.14 o 
  12  -3   3       20.90       16.08     19.84 o 
  13  -3   3       93.80      102.81     23.79 o 
  14  -3   3       15.96       23.17     22.26 o 
  15  -3   3      105.38       90.67     25.43 o 
 -13  -2   3       18.34       18.24     19.60 o 
 -12  -2   3      122.22      121.58     22.74 o 
 -11  -2   3       10.09       -0.85     31.37 o 
 -10  -2   3       14.75       20.44     17.52 o 
  -9  -2   3        0.00       -3.96     14.66 o 
  -8  -2   3      671.49      740.26     29.93 o 
  -7  -2   3      285.87      305.87     21.05 o 
  -6  -2   3      158.50      229.76     16.62 o 
  -5  -2   3      140.55      141.24     12.94 o 
  -4  -2   3      267.48      294.05     15.18 o 
  -3  -2   3      739.09      823.66     24.95 o 
  -2  -2   3     1063.97      942.89     25.68 o 
  -1  -2   3        6.61       18.99      7.30 o 
   0  -2   3     6858.08     8273.49    203.34 o 
   1  -2   3      189.02      187.61     10.93 o 
   2  -2   3      831.89      910.74     43.46 o 
   3  -2   3     1073.05     1015.27     25.91 o 
   4  -2   3      599.19      594.57     19.69 o 
   5  -2   3      270.69      313.38     16.57 o 
   6  -2   3      110.62       95.48     11.70 o 
   7  -2   3     1067.82     1063.44     36.27 o 
   8  -2   3      193.56      235.54     16.56 o 
   9  -2   3      402.26      375.35     22.65 o 
  10  -2   3      202.40      194.70     18.21 o 
  11  -2   3        2.29       -0.42     16.07 o 
  12  -2   3       29.05       47.56     19.91 o 
  13  -2   3        0.81       -2.33     18.33 o 
  14  -2   3       35.92       26.38     20.75 o 
  15  -2   3       12.96       25.45     25.38 o 
 -13  -1   3       50.40       13.96     20.82 o 
 -12  -1   3       64.07       71.14     21.59 o 
 -11  -1   3       61.30       17.88     18.44 o 
 -10  -1   3      213.53      148.27     21.44 o 
  -9  -1   3       14.14        9.80     25.56 o 
  -8  -1   3       45.40       82.02     13.72 o 
  -7  -1   3        9.55        1.17     10.98 o 
  -6  -1   3      724.38      884.27     28.22 o 
  -5  -1   3      358.66      336.94     17.87 o 
  -4  -1   3      248.31      190.50     12.82 o 
  -3  -1   3      369.16      378.74     16.15 o 
  -2  -1   3     3160.47     3066.37     62.30 o 
  -1  -1   3       30.50       23.92      5.45 o 
   0  -1   3        5.02        5.59      6.20 o 
   1  -1   3      102.82      100.21      7.83 o 
   2  -1   3     2667.71     2795.82     62.26 o 
   3  -1   3      894.26     1019.80     24.93 o 
   4  -1   3     3110.15     3011.39     61.01 o 
   5  -1   3      374.96      435.82     17.16 o 
   6  -1   3      121.11      101.91     13.28 o 
   7  -1   3      100.05       81.22     13.73 o 
   8  -1   3        1.57       -6.91     10.14 o 
   9  -1   3      309.23      329.05     19.15 o 
  10  -1   3       44.50       71.39     14.23 o 
  11  -1   3      184.03      133.44     37.71 o 
  12  -1   3       47.24       25.56     27.32 o 
  13  -1   3      131.25      100.52     23.24 o 
  14  -1   3      164.25      133.26     46.60 o 
  15  -1   3       30.07       36.89     38.55 o 
 -14   0   3       15.91      -22.77     18.66 o 
 -13   0   3      220.35      221.28     27.38 o 
 -12   0   3        0.26      -23.60     17.29 o 
 -11   0   3        3.74        9.03     21.08 o 
 -10   0   3       16.44        9.06     16.21 o 
  -9   0   3      203.34      198.60     23.75 o 
  -8   0   3       70.14       88.59     13.44 o 
  -7   0   3      135.33      136.18     13.38 o 
  -6   0   3      554.67      602.36     22.68 o 
  -5   0   3       99.25      108.81     10.84 o 
  -4   0   3      561.07      571.82     20.06 o 
  -3   0   3      277.47      254.74     12.77 o 
  -2   0   3      910.36      826.73     25.43 o 
  -1   0   3     1274.18     1168.15     26.84 o 
   0   0   3    15366.50    16443.44    301.51 o 
   1   0   3     1158.79     1114.29     25.01 o 
   2   0   3    12319.10    13926.85    255.23 o 
   3   0   3     1646.04     1783.82     37.67 o 
   4   0   3     3437.92     3538.40     69.80 o 
   5   0   3       13.19       27.82      7.55 o 
   6   0   3      177.24      140.42     13.77 o 
   7   0   3      416.52      375.25     18.07 o 
   8   0   3      345.91      294.71     28.68 o 
   9   0   3        7.06        4.39     10.85 o 
  10   0   3      322.95      287.12     19.13 o 
  11   0   3      242.62      246.13     25.15 o 
  12   0   3       62.01       58.30     19.16 o 
  13   0   3        0.00       -8.77     17.93 o 
  14   0   3       10.79       14.60     29.78 o 
  15   0   3        3.21       25.54     25.32 o 
 -14   1   3       11.29       -1.04     22.35 o 
 -13   1   3       87.78       98.78     22.90 o 
 -12   1   3      175.32      236.60     27.67 o 
 -11   1   3      249.26      203.58     32.82 o 
 -10   1   3      412.92      429.25     49.94 o 
  -9   1   3       67.42       43.36     17.16 o 
  -8   1   3      552.67      520.17     30.32 o 
  -7   1   3      360.84      382.93     19.18 o 
  -6   1   3      236.00      244.67     14.96 o 
  -5   1   3      608.28      493.23     18.39 o 
  -4   1   3      608.57      513.72     26.89 o 
  -3   1   3     3468.05     3196.68     64.19 o 
  -2   1   3     1136.51     1131.16     49.26 o 
  -1   1   3      420.64      392.99     43.93 o 
   0   1   3      474.72      391.18     10.72 o 
   1   1   3     2278.84     2151.75     42.66 o 
   2   1   3     1071.31      919.73     21.52 o 
   3   1   3      147.73      144.24      9.00 o 
   4   1   3     3972.35     3677.54     88.00 o 
   5   1   3      110.38       87.83      8.85 o 
   6   1   3      709.15      537.48     19.77 o 
   7   1   3      278.37      289.73     16.42 o 
   8   1   3      126.98      158.16     13.38 o 
   9   1   3      201.51      238.76     22.06 o 
  10   1   3       71.06       90.04     18.73 o 
  11   1   3      441.78      469.30     34.20 o 
  12   1   3       15.93       -2.29     17.98 o 
  13   1   3       11.96       12.15     32.98 o 
  14   1   3       61.06       66.92     22.70 o 
  15   1   3        0.86      -26.76     20.00 o 
 -14   2   3       11.45       55.13     24.37 o 
 -13   2   3        6.30        1.84     20.36 o 
 -12   2   3       35.92       56.28     21.55 o 
 -11   2   3        9.03      -23.27     15.52 o 
 -10   2   3       41.13       56.72     25.49 o 
  -9   2   3       59.70       49.29     27.30 o 
  -8   2   3      151.33      178.08     26.59 o 
  -7   2   3      820.99      790.97     24.07 o 
  -6   2   3       70.29       89.67     10.97 o 
  -5   2   3      481.63      513.91     17.30 o 
  -4   2   3      134.21      183.64     11.06 o 
  -3   2   3      621.24      467.56     16.12 o 
  -2   2   3       59.87       72.95      6.92 o 
  -1   2   3      723.13      617.73     36.12 o 
   0   2   3       75.51       66.00      5.33 o 
   1   2   3     3263.40     2998.58     57.97 o 
   2   2   3     3233.60     3706.06     71.73 o 
   3   2   3      509.11      529.24     16.46 o 
   4   2   3      325.20      374.14     29.60 o 
   5   2   3     2538.55     2314.49     49.74 o 
   6   2   3        1.96        4.75      7.48 o 
   7   2   3     1747.90     1609.76     39.61 o 
   8   2   3       18.29       20.39     10.85 o 
   9   2   3       46.45       37.83     11.77 o 
  10   2   3      697.18      564.09     62.60 o 
  11   2   3       25.40       25.83     21.97 o 
  12   2   3        4.32        2.42     16.75 o 
  13   2   3      155.56      239.60     46.05 o 
  14   2   3       54.78       78.16     53.79 o 
  15   2   3        9.02       10.54     31.20 o 
 -14   3   3       10.94      -14.89     21.55 o 
 -13   3   3       17.58       16.76     29.72 o 
 -12   3   3      133.70      111.40     23.80 o 
 -11   3   3       50.49       34.22     19.26 o 
 -10   3   3      421.41      507.13     50.83 o 
  -9   3   3      533.95      518.92     32.77 o 
  -8   3   3       65.29       94.21     18.17 o 
  -7   3   3      966.81     1001.41     37.65 o 
  -6   3   3      824.32      802.75     31.58 o 
  -5   3   3      286.36      281.76     19.87 o 
  -4   3   3      261.56      213.28     23.18 o 
  -3   3   3       19.62        9.97      8.45 o 
  -2   3   3      744.29      869.25     21.22 o 
  -1   3   3       14.15        3.80      5.72 o 
   0   3   3       22.35       14.39      7.86 o 
   1   3   3      132.36      127.19     11.89 o 
   2   3   3     4569.55     4661.17    120.81 o 
   3   3   3     5551.40     4742.09    119.12 o 
   4   3   3      253.53      208.53     14.03 o 
   5   3   3       22.80        4.10      6.94 o 
   6   3   3      245.67      207.93     24.63 o 
   7   3   3        1.06        1.12      9.01 o 
   8   3   3      198.58      242.86     16.76 o 
   9   3   3       18.77       12.24     14.89 o 
  10   3   3       85.15      129.54     15.48 o 
  11   3   3        3.02       19.97     11.86 o 
  12   3   3      108.14       71.89     19.06 o 
  13   3   3        2.53        2.67     18.31 o 
  14   3   3       21.05       20.75     21.47 o 
  15   3   3        2.59        0.17     39.85 o 
 -14   4   3       19.88       19.38     22.12 o 
 -13   4   3        4.38        5.34     24.14 o 
 -12   4   3      113.29      116.58     24.95 o 
 -11   4   3       67.05       90.47     22.04 o 
 -10   4   3       73.50       51.00     19.15 o 
  -9   4   3      228.75      212.17     24.46 o 
  -8   4   3       36.68       43.58     17.33 o 
  -7   4   3       31.28       20.51     14.43 o 
  -6   4   3      295.34      308.15     22.38 o 
  -5   4   3       50.27       46.44     16.32 o 
  -4   4   3      892.00     1066.70     34.67 o 
  -3   4   3     1364.48     1361.81     30.63 o 
  -2   4   3     1428.77     1256.20     28.86 o 
  -1   4   3     1352.43     1534.83     66.18 o 
   0   4   3      504.82      577.40     17.58 o 
   1   4   3       45.67      108.43      8.48 o 
   2   4   3     9940.06    11029.52    275.77 o 
   3   4   3       35.67       24.51      7.35 o 
   4   4   3     2084.70     2037.32     44.97 o 
   5   4   3      397.96      448.48     18.76 o 
   6   4   3      737.04      639.56     41.98 o 
   7   4   3      517.86      495.31     25.81 o 
   8   4   3      135.85      150.58     15.27 o 
   9   4   3       54.10       34.73     12.87 o 
  10   4   3        1.72       -5.52     11.29 o 
  11   4   3       20.38        4.14     23.07 o 
  12   4   3       68.13      109.07     23.41 o 
  13   4   3       12.00       39.48     20.29 o 
  14   4   3       94.85       86.89     72.57 o 
 -14   5   3       16.83        2.75     36.99 o 
 -13   5   3       62.88       55.71     31.80 o 
 -12   5   3       12.40       12.83     20.62 o 
 -11   5   3       31.84       16.11     19.54 o 
 -10   5   3      506.24      534.93     75.37 o 
  -9   5   3       57.13       61.73     19.09 o 
  -8   5   3      639.79      843.91     37.34 o 
  -7   5   3        0.86       18.91     15.76 o 
  -6   5   3      465.79      426.94     32.96 o 
  -5   5   3     1097.52     1053.53     35.87 o 
  -4   5   3      296.92      322.70     21.12 o 
  -3   5   3     1801.49     1881.41     40.98 o 
  -2   5   3       95.16       99.24      8.75 o 
  -1   5   3       74.11       44.79      9.02 o 
   0   5   3       24.53       33.34      7.31 o 
   1   5   3      526.41      450.48     16.82 o 
   2   5   3     1122.66     1250.72     30.83 o 
   3   5   3     3291.69     3044.57     62.91 o 
   4   5   3     2163.40     2093.93     46.95 o 
   5   5   3        1.69       -0.12      7.90 o 
   6   5   3      204.30      224.32     15.26 o 
   7   5   3      100.58       93.71     12.94 o 
   8   5   3       32.02       34.77     12.29 o 
   9   5   3       31.63       23.62     12.36 o 
  10   5   3       93.62      113.70     15.88 o 
  11   5   3       77.80       61.95     15.02 o 
  12   5   3       95.68       87.95     21.30 o 
  13   5   3      170.65      160.21     37.37 o 
  14   5   3        4.13       -8.40     25.83 o 
 -14   6   3       25.26       15.84     28.18 o 
 -13   6   3       58.79       83.02     24.61 o 
 -12   6   3        3.49       13.55     19.53 o 
 -11   6   3       20.99       33.06     20.03 o 
 -10   6   3       50.50       66.63     21.05 o 
  -9   6   3        0.33      -21.90     17.05 o 
  -8   6   3       91.21      128.06     35.32 o 
  -7   6   3      119.67      140.42     19.38 o 
  -6   6   3      213.01      244.90     28.49 o 
  -5   6   3       99.60      103.72      8.82 o 
  -4   6   3       10.72       14.59      6.94 o 
  -3   6   3      606.98      670.65     21.79 o 
  -2   6   3     2709.02     2718.12     72.84 o 
  -1   6   3      580.61      484.23     21.26 o 
   0   6   3      968.55     1152.97     35.64 o 
   1   6   3      230.86      254.20     16.35 o 
   2   6   3      603.16      583.56     20.56 o 
   3   6   3      289.64      261.09     14.59 o 
   4   6   3     1778.75     1639.74     39.87 o 
   5   6   3      926.96      947.20     28.66 o 
   6   6   3      899.84      861.30     28.30 o 
   7   6   3       17.17       13.59     10.87 o 
   8   6   3       91.46      103.72     15.04 o 
   9   6   3      176.22      165.85     17.77 o 
  10   6   3       13.35       12.60     13.24 o 
  11   6   3       56.47       59.15     15.84 o 
  12   6   3        3.15      -10.11     12.92 o 
  13   6   3       12.13       28.21     19.94 o 
  14   6   3        0.22        1.76     19.34 o 
 -14   7   3        7.49       22.46     42.69 o 
 -13   7   3       12.98       12.99     20.73 o 
 -12   7   3        5.81       32.05     21.29 o 
 -11   7   3        4.44        7.60     19.84 o 
 -10   7   3       57.43       72.12     20.95 o 
  -9   7   3       12.52       23.49     18.38 o 
  -8   7   3     1360.17     1694.70     57.51 o 
  -7   7   3      126.66       98.06     20.32 o 
  -6   7   3     1978.43     1747.98     54.99 o 
  -5   7   3     1337.33     1284.24     33.88 o 
  -4   7   3      248.56      356.95     18.75 o 
  -3   7   3     1342.83     1371.43     34.75 o 
  -2   7   3      130.59      126.54     14.15 o 
  -1   7   3       90.69       74.23      9.48 o 
   0   7   3      669.46      597.43     24.64 o 
   1   7   3      347.96      387.60     18.71 o 
   2   7   3      807.62      797.74     31.61 o 
   3   7   3       53.00       55.48      9.83 o 
   4   7   3      196.62      190.21     14.20 o 
   5   7   3      794.53      725.07     26.23 o 
   6   7   3       69.13       82.21     12.72 o 
   7   7   3     1137.70     1086.59     35.21 o 
   8   7   3      604.10      722.16     47.83 o 
   9   7   3       38.27       32.01     13.20 o 
  10   7   3       37.42       54.28     14.98 o 
  11   7   3       61.61       74.71     16.76 o 
  12   7   3        6.51       -2.18     13.96 o 
  13   7   3       90.63       75.14     32.94 o 
 -13   8   3        4.44       12.59     24.96 o 
 -12   8   3       16.30       15.64     21.10 o 
 -11   8   3        0.18       34.56     21.22 o 
 -10   8   3        1.96       -9.16     20.14 o 
  -9   8   3        3.09       -9.09     17.75 o 
  -8   8   3      137.89      133.47     22.63 o 
  -7   8   3      397.37      408.63     28.16 o 
  -6   8   3      196.36      167.43     20.94 o 
  -5   8   3      162.34      169.70     14.33 o 
  -4   8   3      352.09      381.80     21.06 o 
  -3   8   3      803.74      847.32     27.05 o 
  -2   8   3      541.55      520.51     21.01 o 
  -1   8   3      133.05      124.54     14.18 o 
   0   8   3      255.08      283.02     15.88 o 
   1   8   3       16.24       12.63      8.27 o 
   2   8   3       19.38       39.89     12.19 o 
   3   8   3     1004.92      979.67     37.06 o 
   4   8   3      166.71      190.85     16.19 o 
   5   8   3       75.77       85.04     13.14 o 
   6   8   3       66.82       34.13     12.36 o 
   7   8   3      587.76      588.24     26.39 o 
   8   8   3       55.46       35.00     13.49 o 
   9   8   3        0.19      -15.12     12.49 o 
  10   8   3       35.28       45.86     15.52 o 
  11   8   3      240.46      204.29     54.41 o 
  12   8   3      126.63      159.61     21.27 o 
  13   8   3       31.41       45.18     20.69 o 
 -13   9   3      289.70      358.48    122.15 o 
 -12   9   3       19.79       16.70     22.27 o 
 -11   9   3       21.12       15.09     20.25 o 
 -10   9   3        0.39        4.48     30.59 o 
  -9   9   3       62.38       44.32     20.31 o 
  -8   9   3       21.81       13.36     17.97 o 
  -7   9   3     1673.89     1575.24     54.64 o 
  -6   9   3       71.99       65.81     17.79 o 
  -5   9   3      208.50      199.50     16.28 o 
  -4   9   3      171.72      169.65     14.99 o 
  -3   9   3       32.74       23.85     13.44 o 
  -2   9   3      641.62      611.08     23.84 o 
  -1   9   3      328.69      332.83     22.65 o 
   0   9   3       78.72       88.31     11.39 o 
   1   9   3      260.11      304.10     20.95 o 
   2   9   3       46.04       47.62     10.97 o 
   3   9   3      594.18      531.09     23.75 o 
   4   9   3      319.76      288.74     23.53 o 
   5   9   3      139.40      123.25     15.30 o 
   6   9   3      300.42      325.80     21.68 o 
   7   9   3       64.02       49.52     13.91 o 
   8   9   3      266.69      289.72     21.94 o 
   9   9   3      121.10      124.84     18.18 o 
  10   9   3      323.97      346.64     25.14 o 
  11   9   3        8.52      -20.29     13.53 o 
  12   9   3        0.02       46.44     22.98 o 
 -12  10   3       95.78      143.16     34.02 o 
 -11  10   3       56.11      125.23     30.06 o 
 -10  10   3      384.50      415.98     43.24 o 
  -9  10   3        6.12        8.38     18.38 o 
  -8  10   3       28.24       31.16     19.25 o 
  -7  10   3       64.74       64.14     19.22 o 
  -6  10   3      341.77      362.86     26.96 o 
  -5  10   3        3.56       -9.09     11.92 o 
  -4  10   3      527.25      505.78     24.84 o 
  -3  10   3      369.94      401.16     22.78 o 
  -2  10   3      165.13      158.12     14.85 o 
  -1  10   3      341.05      302.48     18.99 o 
   0  10   3      243.10      214.99     15.55 o 
   1  10   3        4.22       -7.02     12.35 o 
   2  10   3      224.84      245.00     17.67 o 
   3  10   3       12.27       17.04     11.08 o 
   4  10   3       22.10        8.46     11.54 o 
   5  10   3      440.48      398.71     27.30 o 
   6  10   3        1.72        6.57     11.98 o 
   7  10   3      838.19      844.18     32.70 o 
   8  10   3        8.02       22.27     14.14 o 
   9  10   3      164.02      161.43     24.02 o 
  10  10   3       94.67      115.73     18.57 o 
  11  10   3       20.53       68.13     25.57 o 
  12  10   3        7.76        1.59     16.77 o 
 -12  11   3       46.67       43.77     27.99 o 
 -11  11   3      153.55      163.02     34.69 o 
 -10  11   3        5.82       15.28     22.72 o 
  -9  11   3      693.44      640.07     49.91 o 
  -8  11   3        4.95       -1.00     21.08 o 
  -7  11   3      342.59      288.20     36.16 o 
  -6  11   3      500.60      461.74     42.07 o 
  -5  11   3      743.03      662.47     33.67 o 
  -4  11   3      315.91      250.15     21.90 o 
  -3  11   3       30.90       15.52     14.67 o 
  -2  11   3      349.56      331.34     25.96 o 
  -1  11   3       48.01       77.42     17.34 o 
   0  11   3      211.68      189.81     22.35 o 
   1  11   3       76.26       74.14     27.05 o 
   2  11   3      188.97      193.06     25.42 o 
   3  11   3      144.91      143.71     20.41 o 
   4  11   3        5.32       -5.40     13.62 o 
   5  11   3      969.61      810.52     31.56 o 
   6  11   3      413.40      459.60     32.36 o 
   7  11   3      178.33      156.28     18.64 o 
   8  11   3        4.45        4.70     18.34 o 
   9  11   3      132.60      166.51     19.98 o 
  10  11   3        5.30        2.08     14.87 o 
  11  11   3       51.55       85.60     27.79 o 
 -11  12   3       10.26       52.98     30.82 o 
 -10  12   3       49.71       54.37     28.43 o 
  -9  12   3       75.66       76.32     28.64 o 
  -8  12   3        2.53        0.91     22.37 o 
  -7  12   3      180.35      137.68     30.44 o 
  -6  12   3      599.63      476.04     40.47 o 
  -5  12   3      213.11      209.16     32.42 o 
  -4  12   3       85.45       53.58     15.41 o 
  -3  12   3      169.48      178.29     21.53 o 
  -2  12   3       55.46       67.53     16.97 o 
  -1  12   3       19.28       27.08     15.19 o 
   0  12   3      102.87       75.15     17.44 o 
   1  12   3      210.19      196.90     23.59 o 
   2  12   3     1114.94      916.58     41.95 o 
   3  12   3      160.29      131.48     20.48 o 
   4  12   3      325.70      292.40     30.70 o 
   5  12   3      205.44      232.94     47.84 o 
   6  12   3       51.68       49.57     19.16 o 
   7  12   3       17.87       21.07     19.53 o 
   8  12   3       65.60       58.90     20.54 o 
   9  12   3      168.71      184.44     53.95 o 
  10  12   3       70.40       63.16     22.56 o 
 -10  13   3       26.73       16.09     26.38 o 
  -9  13   3      147.85      137.72     32.13 o 
  -8  13   3       89.56      170.90     33.72 o 
  -7  13   3        5.04       31.21     25.32 o 
  -6  13   3       33.74        2.06     22.84 o 
  -5  13   3       85.53       97.98     27.28 o 
  -4  13   3      260.27      251.84     24.42 o 
  -3  13   3        3.50        4.15     14.60 o 
  -2  13   3      140.83      157.63     21.41 o 
  -1  13   3      159.48      168.06     21.87 o 
   0  13   3       29.02       37.66     16.68 o 
   1  13   3       41.00       36.48     17.54 o 
   2  13   3      117.15      138.92     21.95 o 
   3  13   3       41.03       36.96     17.59 o 
   4  13   3      262.10      248.99     26.89 o 
   5  13   3        3.90        9.22     16.48 o 
   6  13   3      180.81      211.60     26.84 o 
   7  13   3        0.00       29.28     18.56 o 
   8  13   3       75.34       49.28     23.57 o 
   9  13   3       37.35       32.79     20.91 o 
  -9  14   3       54.42       78.26     31.07 o 
  -8  14   3       28.80       59.91     26.77 o 
  -7  14   3      164.38      135.61     32.24 o 
  -6  14   3        0.16       33.34     23.64 o 
  -5  14   3       43.18       41.79     25.48 o 
  -4  14   3       41.66       46.89     25.99 o 
  -3  14   3       10.48       34.74     17.06 o 
  -2  14   3       57.30       69.21     22.31 o 
  -1  14   3       31.28       31.76     17.78 o 
   0  14   3      814.69      739.59     62.05 o 
   1  14   3       41.03       69.89     19.18 o 
   2  14   3       11.26        8.22     16.47 o 
   3  14   3       35.60       39.97     18.11 o 
   4  14   3       38.00       63.60     19.86 o 
   5  14   3        1.78        9.19     16.41 o 
   6  14   3        0.25       37.64     19.69 o 
   7  14   3      311.49      278.08     31.13 o 
  -8  15   3      183.68      161.23     34.66 o 
  -7  15   3      138.41      109.64     31.66 o 
  -6  15   3      111.70      129.54     32.29 o 
  -5  15   3      269.85      267.51     37.13 o 
  -4  15   3       57.45       50.87     23.98 o 
  -3  15   3      462.46      458.34     35.21 o 
  -2  15   3      272.86      265.21     28.01 o 
  -1  15   3        8.52       13.60     16.61 o 
   0  15   3       19.11       47.14     18.57 o 
   1  15   3      169.88      151.43     24.41 o 
   2  15   3       53.08       55.80     28.58 o 
   3  15   3       36.17       43.50     19.31 o 
   4  15   3       89.85      122.56     23.46 o 
   5  15   3       18.81       16.49     23.41 o 
   6  15   3        2.68       23.18     19.25 o 
  -6  16   3      256.37      207.71     37.32 o 
  -5  16   3        9.68       32.74     26.47 o 
  -4  16   3       16.35        5.99     24.10 o 
  -3  16   3        8.42       -1.55     15.93 o 
  -2  16   3       20.45       35.91     18.77 o 
  -1  16   3       25.85       47.30     30.37 o 
   0  16   3       97.28      151.44     26.70 o 
   1  16   3       81.56       69.25     22.29 o 
   2  16   3       90.83      102.47     25.27 o 
   3  16   3      146.70      179.14     27.26 o 
   0 -13   4       38.52       72.90     22.41 o 
   1 -13   4      142.12       86.28     32.73 o 
   2 -13   4      259.68      265.07     31.37 o 
   3 -13   4      374.63      318.86     52.70 o 
   4 -13   4       94.32      102.83     26.76 o 
   5 -13   4       44.34       53.30     24.20 o 
  -3 -12   4       60.88       75.99     22.18 o 
  -2 -12   4       87.06       58.10     21.29 o 
  -1 -12   4        4.29        4.00     16.55 o 
   0 -12   4      125.21      151.68     26.87 o 
   1 -12   4        0.72       32.75     19.80 o 
   2 -12   4      107.37      143.76     25.21 o 
   3 -12   4       55.56       68.55     23.63 o 
   4 -12   4       83.80       87.03     24.65 o 
   5 -12   4      295.97      267.36     31.58 o 
   6 -12   4        3.26       58.92     22.55 o 
   7 -12   4       11.13       67.26     23.76 o 
   8 -12   4        0.42       -7.14     30.20 o 
  -5 -11   4       63.31       70.77     21.09 o 
  -4 -11   4        1.41       32.32     19.40 o 
  -3 -11   4       17.97       22.58     18.39 o 
  -2 -11   4      128.67       96.64     21.63 o 
  -1 -11   4      212.61      186.22     25.90 o 
   0 -11   4        0.02       17.00     17.35 o 
   1 -11   4        0.32        0.59     17.45 o 
   2 -11   4       74.18       68.44     36.05 o 
   3 -11   4        6.17       25.98     20.62 o 
   4 -11   4       80.24      141.10     25.71 o 
   5 -11   4        0.16       -3.60     19.88 o 
   6 -11   4      104.07      164.81     26.94 o 
   7 -11   4       59.60       81.65     23.86 o 
   8 -11   4       67.46       49.66     31.46 o 
   9 -11   4        2.83       -4.67     29.74 o 
  10 -11   4       18.69       29.80     32.96 o 
  -7 -10   4       32.65       50.27     21.33 o 
  -6 -10   4       23.00       41.94     24.13 o 
  -5 -10   4       45.02       54.73     28.19 o 
  -4 -10   4        0.10       34.37     17.61 o 
  -3 -10   4      124.29       92.11     20.97 o 
  -2 -10   4        9.76        3.39     16.50 o 
  -1 -10   4        0.12       -5.11     16.33 o 
   0 -10   4     1325.11     1253.42     52.17 o 
   1 -10   4      128.34      137.40     22.68 o 
   2 -10   4       38.26       53.95     20.42 o 
   3 -10   4       69.42       64.96     23.87 o 
   4 -10   4       45.90       68.16     22.04 o 
   5 -10   4       70.21       49.74     22.04 o 
   6 -10   4        3.19       13.51     20.63 o 
   7 -10   4      376.97      421.40     34.34 o 
   8 -10   4       79.87      130.46     24.82 o 
   9 -10   4        0.10      -38.44     25.62 o 
  10 -10   4       11.98      -17.05     29.34 o 
  11 -10   4       33.39       58.27     32.74 o 
  -8  -9   4       33.19       78.83     35.31 o 
  -7  -9   4      264.44      200.23     27.08 o 
  -6  -9   4       23.75        8.77     17.16 o 
  -5  -9   4      135.61      122.13     22.41 o 
  -4  -9   4       19.47       28.37     17.43 o 
  -3  -9   4        1.30       17.77     21.41 o 
  -2  -9   4       12.56      -17.20     20.75 o 
  -1  -9   4        4.95      -14.76     17.18 o 
   0  -9   4       12.58       16.75     16.60 o 
   1  -9   4      242.76      165.67     37.71 o 
   2  -9   4      287.81      296.24     44.03 o 
   3  -9   4      486.81      400.37     31.10 o 
   4  -9   4       54.83       56.14     20.61 o 
   5  -9   4      324.06      274.22     28.47 o 
   6  -9   4      273.33      321.11     29.55 o 
   7  -9   4      130.69      104.18     23.92 o 
   8  -9   4      247.21      278.18     29.69 o 
   9  -9   4        0.11      -13.86     26.88 o 
  10  -9   4       40.78       86.46     32.98 o 
  11  -9   4       24.54      -31.94     26.19 o 
  12  -9   4      132.94      106.08     36.88 o 
  -9  -8   4        2.07       11.17     27.97 o 
  -8  -8   4        2.34       13.04     22.24 o 
  -7  -8   4        9.60       24.98     26.53 o 
  -6  -8   4       15.67       45.34     18.05 o 
  -5  -8   4       25.81       47.46     16.48 o 
  -4  -8   4       29.36       42.14     16.90 o 
  -3  -8   4       82.29       69.43     18.11 o 
  -2  -8   4       55.88       62.97     17.64 o 
  -1  -8   4       45.76       28.75     16.02 o 
   0  -8   4       99.97       73.51     17.90 o 
   1  -8   4      372.03      377.87     48.44 o 
   2  -8   4        6.64        7.97     17.34 o 
   3  -8   4      465.88      445.98     31.60 o 
   4  -8   4      185.38      154.93     23.59 o 
   5  -8   4       16.95       47.11     26.25 o 
   6  -8   4       24.84       28.60     19.73 o 
   7  -8   4       17.23       24.20     19.84 o 
   8  -8   4      177.81      203.94     26.03 o 
   9  -8   4      613.70      695.31     53.20 o 
  10  -8   4      153.98      150.67     34.15 o 
  11  -8   4       48.31       74.97     30.40 o 
  12  -8   4      100.21       72.73     33.04 o 
  13  -8   4      106.13       43.87     32.31 o 
 -10  -7   4       74.21       50.81     24.23 o 
  -9  -7   4      138.48      133.16     51.09 o 
  -8  -7   4      114.65      162.84     51.43 o 
  -7  -7   4      275.34      253.72     36.86 o 
  -6  -7   4        5.62       24.06     21.72 o 
  -5  -7   4       45.41       44.60     16.96 o 
  -4  -7   4      961.29     1007.01     43.02 o 
  -3  -7   4      365.10      356.27     41.01 o 
  -2  -7   4      518.32      524.97     32.69 o 
  -1  -7   4      105.44      101.71     18.80 o 
   0  -7   4       25.21        6.80     15.31 o 
   1  -7   4       22.12        6.29     16.52 o 
   2  -7   4      417.56      509.31     31.62 o 
   3  -7   4       48.15       24.43     18.42 o 
   4  -7   4      116.29      177.85     31.38 o 
   5  -7   4       58.58       61.87     19.67 o 
   6  -7   4        2.95        0.49     18.58 o 
   7  -7   4      598.94      527.28     34.70 o 
   8  -7   4      124.37      154.15     39.34 o 
   9  -7   4       45.40       23.85     19.44 o 
  10  -7   4        7.52       21.75     26.37 o 
  11  -7   4        2.88        1.78     26.42 o 
  12  -7   4      103.94       58.12     28.54 o 
  13  -7   4        0.02       -7.99     27.99 o 
 -10  -6   4       24.91       37.67     22.97 o 
  -9  -6   4        2.49       21.26     15.32 o 
  -8  -6   4      154.72      167.29     24.78 o 
  -7  -6   4       24.87       32.56     14.16 o 
  -6  -6   4        7.93       11.51     12.29 o 
  -5  -6   4       52.99       68.44     13.81 o 
  -4  -6   4     1089.67     1321.88     39.15 o 
  -3  -6   4      903.86      751.23     28.86 o 
  -2  -6   4      809.72      796.87     28.44 o 
  -1  -6   4      373.30      339.13     24.80 o 
   0  -6   4      190.98      182.69     22.08 o 
   1  -6   4        0.19      -11.18     14.04 o 
   2  -6   4      719.54      763.64     45.76 o 
   3  -6   4       13.28       17.38     16.24 o 
   4  -6   4      201.78      169.92     22.08 o 
   5  -6   4       19.43       40.67     19.60 o 
   6  -6   4      146.14      153.19     23.12 o 
   7  -6   4      101.37      100.72     33.90 o 
   8  -6   4       78.11       39.13     19.06 o 
   9  -6   4       33.35       25.75     24.64 o 
  10  -6   4      505.45      539.66     41.68 o 
  11  -6   4      115.39       59.43     27.77 o 
  12  -6   4      109.03      140.82     33.47 o 
  13  -6   4      165.36       82.64     30.12 o 
  14  -6   4        2.39      -30.72     27.72 o 
 -11  -5   4      165.11      129.68     24.16 o 
 -10  -5   4       10.36       26.98     18.77 o 
  -9  -5   4       13.65       36.29     15.36 o 
  -8  -5   4      303.43      404.91     39.66 o 
  -7  -5   4       93.63       87.50     15.37 o 
  -6  -5   4       11.34       14.62     12.36 o 
  -5  -5   4       41.23       49.12     13.43 o 
  -4  -5   4        0.08       -2.47     11.01 o 
  -3  -5   4     1105.49     1055.06     33.17 o 
  -2  -5   4      272.71      282.23     21.54 o 
  -1  -5   4        0.04        6.42      9.25 o 
   0  -5   4        0.01        1.22      8.96 o 
   1  -5   4        8.89        5.33      8.29 o 
   2  -5   4       10.30       32.34     13.95 o 
   3  -5   4        4.33        5.12      7.04 o 
   4  -5   4      116.52      151.74     12.96 o 
   5  -5   4        4.38        8.09     10.33 o 
   6  -5   4      265.64      330.69     20.34 o 
   7  -5   4      120.28      105.27     15.81 o 
   8  -5   4       64.57       76.43     18.29 o 
   9  -5   4      652.53      546.10     31.27 o 
  10  -5   4       54.20       27.93     18.20 o 
  11  -5   4       84.07       80.96     20.79 o 
  12  -5   4       19.14       11.31     26.97 o 
  13  -5   4      128.09      148.64     75.55 o 
  14  -5   4       23.20       19.45     27.52 o 
 -12  -4   4      140.78      171.17     43.59 o 
 -11  -4   4       84.43       47.22     20.77 o 
 -10  -4   4       74.37       44.08     19.06 o 
  -9  -4   4        0.24        2.53     13.03 o 
  -8  -4   4       57.81       36.20     15.92 o 
  -7  -4   4      245.96      238.74     26.40 o 
  -6  -4   4       80.59       85.70     15.13 o 
  -5  -4   4     1193.63     1016.95     33.88 o 
  -4  -4   4      208.13      229.66     16.96 o 
  -3  -4   4      272.97      229.08     20.88 o 
  -2  -4   4      126.73      144.49     13.38 o 
  -1  -4   4       17.22       20.82      9.85 o 
   0  -4   4      371.28      468.38     19.37 o 
   1  -4   4     1050.92      949.54     26.50 o 
   2  -4   4      195.15      195.05     17.19 o 
   3  -4   4       16.89       12.89      8.33 o 
   4  -4   4     1548.48     1517.43     37.88 o 
   5  -4   4      325.31      301.53     17.72 o 
   6  -4   4       23.71      114.19     13.93 o 
   7  -4   4      689.61      643.69     27.32 o 
   8  -4   4        0.01        1.93     13.44 o 
   9  -4   4      181.10      193.45     25.35 o 
  10  -4   4      357.94      387.27     24.46 o 
  11  -4   4       22.42       48.16     18.41 o 
  12  -4   4       59.26       93.03     22.10 o 
  13  -4   4       55.73       77.82     21.98 o 
  14  -4   4      142.68      164.38     26.10 o 
  15  -4   4      399.99      324.80     43.13 o 
 -12  -3   4       42.29       72.00     22.05 o 
 -11  -3   4       33.19       32.38     28.03 o 
 -10  -3   4        0.09      -14.32     15.66 o 
  -9  -3   4        6.22       -7.85     18.97 o 
  -8  -3   4       24.52       22.98     13.51 o 
  -7  -3   4       49.81       33.96     12.90 o 
  -6  -3   4       66.03       79.11     14.45 o 
  -5  -3   4     1462.09     1346.91     37.95 o 
  -4  -3   4      305.83      289.15     17.80 o 
  -3  -3   4        0.40       -3.15      9.17 o 
  -2  -3   4       52.11       54.11     11.54 o 
  -1  -3   4      238.22      267.66     14.78 o 
   0  -3   4       15.60        9.11      8.06 o 
   1  -3   4       56.37       67.69      9.07 o 
   2  -3   4      174.97      252.62     13.51 o 
   3  -3   4      495.49      576.11     20.34 o 
   4  -3   4      115.58      146.33     12.16 o 
   5  -3   4      583.87      520.17     21.09 o 
   6  -3   4      433.94      839.09     27.91 o 
   7  -3   4      456.40      443.74     24.71 o 
   8  -3   4      248.95      306.34     19.94 o 
   9  -3   4       65.54       16.30     15.72 o 
  10  -3   4       37.52       33.70     14.93 o 
  11  -3   4        1.03       25.03     17.30 o 
  12  -3   4        4.06       22.87     20.33 o 
  13  -3   4        2.06      -22.39     28.67 o 
  14  -3   4        3.27       13.52     38.70 o 
  15  -3   4        3.07        4.45     30.85 o 
 -13  -2   4        9.66        8.24     27.05 o 
 -12  -2   4       89.89       64.29     20.95 o 
 -11  -2   4        1.88        8.25     18.75 o 
 -10  -2   4      194.92      184.38     24.18 o 
  -9  -2   4        0.24      -19.02     15.61 o 
  -8  -2   4        2.65       17.83     12.50 o 
  -7  -2   4      304.31      281.15     19.76 o 
  -6  -2   4       70.63       74.16     13.15 o 
  -5  -2   4      350.17      345.83     18.85 o 
  -4  -2   4      321.01      333.01     21.00 o 
  -3  -2   4      960.99      930.50     30.76 o 
  -2  -2   4      878.09      836.01     29.16 o 
  -1  -2   4     5034.04     5220.91    115.78 o 
   0  -2   4    10195.75    11248.56    275.50 o 
   1  -2   4     4116.37     4196.76     82.09 o 
   2  -2   4      636.17      631.95     36.61 o 
   3  -2   4        0.09        3.80      7.28 o 
   4  -2   4      158.73      138.77     11.15 o 
   5  -2   4      249.59      307.93     15.96 o 
   6  -2   4      273.16      215.51     18.78 o 
   7  -2   4      187.29      196.16     14.97 o 
   8  -2   4       96.12      105.97     14.54 o 
   9  -2   4       79.88       91.48     18.39 o 
  10  -2   4       59.78       52.38     20.26 o 
  11  -2   4      147.01      144.57     24.69 o 
  12  -2   4       89.23       91.29     21.06 o 
  13  -2   4      259.12      270.90     29.05 o 
  14  -2   4        7.44       44.06     21.90 o 
  15  -2   4       38.41       50.89     24.77 o 
 -13  -1   4       13.90       -4.17     20.57 o 
 -12  -1   4       44.32       40.36     25.83 o 
 -11  -1   4       15.91        3.69     18.01 o 
 -10  -1   4       14.30       24.61     38.15 o 
  -9  -1   4      124.56       88.76     18.67 o 
  -8  -1   4      126.42      158.63     16.25 o 
  -7  -1   4       16.90       31.28     12.37 o 
  -6  -1   4      148.07      141.24     14.80 o 
  -5  -1   4      228.26      262.32     16.28 o 
  -3  -1   4      675.99      748.56     23.53 o 
  -2  -1   4      236.68      204.10     12.06 o 
  -1  -1   4       73.05       45.25     10.47 o 
   0  -1   4        8.55       23.10      6.01 o 
   1  -1   4        1.09       -2.71      6.09 o 
   2  -1   4     1787.79     2194.47     55.25 o 
   3  -1   4     7132.80     7285.25    137.76 o 
   5  -1   4      791.41      792.19     24.12 o 
   6  -1   4      100.61       96.99     10.93 o 
   7  -1   4      678.83      714.50     24.77 o 
   8  -1   4      132.55      176.53     22.37 o 
   9  -1   4      215.46      186.68     21.14 o 
  10  -1   4       32.33       24.01     13.37 o 
  11  -1   4      286.51      259.39     26.58 o 
  12  -1   4        2.81       -2.20     17.06 o 
  13  -1   4       18.00       40.14     22.22 o 
  14  -1   4       97.03       89.21     32.68 o 
  15  -1   4       16.63       31.13     23.30 o 
 -13   0   4        0.08      -13.13     19.26 o 
 -12   0   4       43.85       21.30     19.16 o 
 -11   0   4       29.53       20.56     19.00 o 
 -10   0   4       53.63       41.74     18.99 o 
  -9   0   4       55.70       61.90     18.49 o 
  -8   0   4       28.31       28.15     16.42 o 
  -7   0   4      330.31      345.68     21.10 o 
  -6   0   4        9.68       -2.02     10.03 o 
  -5   0   4      406.82      375.71     18.63 o 
  -4   0   4       97.07       78.72     10.19 o 
  -3   0   4       43.10       48.57     12.64 o 
  -2   0   4      420.67      425.43     27.32 o 
  -1   0   4       85.93      112.06     11.03 o 
   0   0   4      180.77      167.54     21.21 o 
   1   0   4     2662.98     2767.24     54.65 o 
   2   0   4     2132.39     2270.81     46.24 o 
   3   0   4      809.46      985.47     28.15 o 
   4   0   4      282.51      254.95     13.66 o 
   5   0   4     3496.19     3578.28     72.40 o 
   6   0   4      179.09      199.75     13.09 o 
   7   0   4        1.65       -2.97      9.01 o 
   8   0   4      294.95      290.53     18.59 o 
   9   0   4      107.93       85.02     13.75 o 
  10   0   4        2.61      -11.33      8.37 o 
  11   0   4      499.84      455.16     25.14 o 
  12   0   4       15.98       -2.42     19.41 o 
  13   0   4       14.60       38.41     19.91 o 
  14   0   4       22.93       30.16     20.81 o 
  15   0   4        1.09        9.61     22.27 o 
 -13   1   4        1.49       20.85     20.75 o 
 -12   1   4       54.48       77.69     28.36 o 
 -11   1   4      553.98      537.65     43.65 o 
 -10   1   4       38.67       63.31     22.98 o 
  -9   1   4      249.48      236.21     26.00 o 
  -8   1   4       38.56       53.24     17.96 o 
  -7   1   4      256.66      229.82     15.25 o 
  -6   1   4       10.70       -0.62     10.57 o 
  -5   1   4       79.32       84.47     10.12 o 
  -4   1   4     1332.52     1340.92     33.48 o 
  -3   1   4     1444.68     1265.60     30.86 o 
  -2   1   4     1050.40      994.44     35.43 o 
  -1   1   4      283.08      314.63     12.60 o 
   0   1   4      402.78      308.53     16.60 o 
   1   1   4     7624.35     7558.59    186.06 o 
   2   1   4     2527.61     2797.84     54.90 o 
   3   1   4      582.37      638.03     18.03 o 
   4   1   4     1398.21     1325.94     57.27 o 
   5   1   4       12.12        4.45      7.03 o 
   6   1   4      416.51      453.71     17.87 o 
   7   1   4       18.56        6.93      8.77 o 
   8   1   4      174.83      185.86     14.72 o 
   9   1   4       82.52       69.62     12.81 o 
  10   1   4        7.84        4.48     11.72 o 
  11   1   4        6.51       20.08     10.26 o 
  12   1   4      763.84      730.28     38.18 o 
  13   1   4        0.71        0.45     26.72 o 
  14   1   4      118.63      102.76     28.59 o 
  15   1   4       26.20       53.91     32.87 o 
 -14   2   4       19.57       15.14     32.56 o 
 -13   2   4       53.79       65.13     24.54 o 
 -12   2   4       23.55       41.70     36.46 o 
 -11   2   4       62.40       63.20     21.62 o 
 -10   2   4      185.06      155.82     23.80 o 
  -9   2   4      434.37      403.49     29.42 o 
  -8   2   4        0.51       48.98     22.23 o 
  -7   2   4      214.83      199.40     21.40 o 
  -6   2   4      119.34      105.17     10.44 o 
  -5   2   4      588.25      638.52     28.01 o 
  -4   2   4       29.88       25.79      7.87 o 
  -3   2   4     7474.65     7399.46    140.18 o 
  -2   2   4    10394.21     9935.98    243.41 o 
  -1   2   4     2145.33     1858.02     38.48 o 
   0   2   4     1694.23     1914.52     49.49 o 
   1   2   4     9418.63     9021.41    311.37 o 
   2   2   4       50.28       65.44      5.91 o 
   3   2   4       70.77      143.87      9.19 o 
   4   2   4      291.52      332.78     14.35 o 
   5   2   4      209.97      229.72     13.57 o 
   6   2   4       71.86       56.38     13.95 o 
   7   2   4       81.10       78.90     10.72 o 
   8   2   4      229.00      283.35     17.17 o 
   9   2   4      108.86       83.71     13.10 o 
  10   2   4      475.62      567.74     26.18 o 
  11   2   4       24.35       22.71     12.06 o 
  12   2   4      247.86      237.29     17.78 o 
  13   2   4        2.45      -26.96     17.97 o 
  14   2   4        9.35       12.22     20.87 o 
  15   2   4       23.32       -4.53     22.91 o 
 -14   3   4        4.17       -2.05     25.63 o 
 -13   3   4       25.48       32.43     31.56 o 
 -12   3   4       78.68       49.71     22.35 o 
 -11   3   4        2.82      -12.85     18.72 o 
 -10   3   4      212.78      203.90     25.16 o 
  -9   3   4        0.03       -5.54     16.20 o 
  -8   3   4      790.37      893.98     41.53 o 
  -7   3   4        0.08        2.67     14.21 o 
  -6   3   4      714.12      870.29     34.47 o 
  -5   3   4      235.70      264.31     22.17 o 
  -4   3   4     1571.99     1673.78     37.56 o 
  -3   3   4     7081.91     6530.41    123.97 o 
  -2   3   4      540.26      529.24     21.90 o 
  -1   3   4       68.25       51.37      6.87 o 
   0   3   4       68.32       55.62      6.36 o 
   1   3   4      460.98      488.31     30.10 o 
   2   3   4      962.77     1187.63     27.52 o 
   3   3   4     1839.06     1722.15     37.89 o 
   5   3   4      571.48      556.93     22.58 o 
   6   3   4     2075.10     2163.01     48.79 o 
   7   3   4        0.18        1.59      8.48 o 
   8   3   4      761.00      777.51     27.06 o 
   9   3   4      446.95      445.82     22.53 o 
  10   3   4     1673.80     1586.49     44.05 o 
  11   3   4        0.34       15.08     11.98 o 
  12   3   4       84.76       80.93     15.62 o 
  13   3   4        5.23       10.54     17.99 o 
  14   3   4        2.27      -13.24     43.17 o 
  15   3   4       72.86      114.38     26.31 o 
 -14   4   4       65.87       78.24     26.17 o 
 -13   4   4       50.82       41.20     33.62 o 
 -12   4   4       23.63       10.87     20.90 o 
 -11   4   4       31.06       12.44     30.74 o 
 -10   4   4     1035.13     1097.34     46.20 o 
  -9   4   4        0.34       -1.60     22.86 o 
  -8   4   4      728.75      846.24     37.67 o 
  -7   4   4      282.16      259.43     22.72 o 
  -6   4   4     2418.52     2300.59     64.59 o 
  -5   4   4      201.98      240.59     26.64 o 
  -4   4   4     1579.33     1841.51     51.06 o 
  -3   4   4       27.22       33.91      5.92 o 
  -2   4   4      167.69      243.48     12.03 o 
  -1   4   4        0.04       -4.91      5.03 o 
   0   4   4     6518.18     6230.75    215.97 o 
   1   4   4        7.24       18.96      8.61 o 
   2   4   4      850.68      769.89     44.28 o 
   3   4   4        2.47        1.70      6.13 o 
   4   4   4     3539.29     3666.43     73.87 o 
   5   4   4        2.18        0.16      7.31 o 
   6   4   4      757.23      680.11     23.39 o 
   7   4   4      460.37      376.09     19.13 o 
   8   4   4      341.61      349.14     19.79 o 
   9   4   4        0.02        2.99     13.91 o 
  10   4   4       29.76       29.60     12.99 o 
  11   4   4      359.55      384.86     22.79 o 
  12   4   4      547.53      634.15     29.28 o 
  13   4   4       23.08       42.96     20.05 o 
  14   4   4      107.60      119.79     33.54 o 
  15   4   4      185.30      156.32     43.65 o 
 -14   5   4      167.04      160.42     29.48 o 
 -13   5   4       31.90       44.72     23.64 o 
 -12   5   4       14.68        1.61     20.68 o 
 -11   5   4        4.25        5.88     18.58 o 
 -10   5   4       35.16       48.98     26.98 o 
  -9   5   4        3.57        4.71     17.10 o 
  -8   5   4      100.67      107.35     21.20 o 
  -7   5   4        0.25       13.07     16.42 o 
  -6   5   4      473.90      489.58     27.32 o 
  -5   5   4       22.46       16.03     13.06 o 
  -4   5   4      995.75     1084.51     36.04 o 
  -3   5   4     1006.43     1200.62     29.21 o 
  -2   5   4     1130.53     1454.95     33.34 o 
  -1   5   4      181.68      179.92     12.90 o 
   0   5   4      568.03      570.20     19.43 o 
   1   5   4       12.12        2.86      6.46 o 
   2   5   4      240.13      202.79     12.08 o 
   3   5   4      359.68      395.91     18.94 o 
   4   5   4     3201.66     3263.69     67.85 o 
   5   5   4      157.36      199.95     13.66 o 
   6   5   4      652.44      688.92     24.26 o 
   7   5   4       71.17       79.78     12.41 o 
   8   5   4      104.32       69.85     16.27 o 
   9   5   4       37.37       28.96     13.04 o 
  10   5   4      562.50      566.54     27.25 o 
  11   5   4        5.63       -5.55     14.85 o 
  12   5   4       58.52       90.89     24.78 o 
  13   5   4       55.67       37.20     19.89 o 
  14   5   4        9.31       -3.69     40.62 o 
 -13   6   4       97.59       96.72     24.64 o 
 -12   6   4       96.76       42.58     22.87 o 
 -11   6   4       10.87       17.35     20.97 o 
 -10   6   4       50.81       72.56     35.88 o 
  -9   6   4      185.31      161.33     23.86 o 
  -8   6   4      340.73      341.55     26.98 o 
  -7   6   4        0.96       -0.64     16.48 o 
  -6   6   4      470.33      453.69     33.67 o 
  -5   6   4      288.73      261.42     20.33 o 
  -4   6   4      137.36      116.82     14.68 o 
  -3   6   4      117.26      117.20      9.97 o 
  -2   6   4       48.22       44.92      8.27 o 
  -1   6   4      269.53      271.20     13.91 o 
   0   6   4      611.66      608.66     19.89 o 
   1   6   4       11.19        3.38      6.70 o 
   2   6   4     2510.15     2529.13     54.59 o 
   3   6   4      847.35      899.42     33.82 o 
   4   6   4     1334.91     1303.83     33.96 o 
   5   6   4      145.18      146.25     12.68 o 
   6   6   4      174.96      146.09     13.71 o 
   7   6   4       89.14       67.36     12.69 o 
   8   6   4       49.42       80.77     14.31 o 
   9   6   4      183.79      183.13     17.89 o 
  10   6   4       97.08       77.09     14.52 o 
  11   6   4       50.04       62.84     14.85 o 
  12   6   4       42.03       25.87     18.36 o 
  13   6   4       60.58       64.71     22.93 o 
  14   6   4        4.24       -1.59     28.58 o 
 -13   7   4        9.02       19.87     23.71 o 
 -12   7   4       52.78       94.94     24.51 o 
 -11   7   4      301.08      273.25     29.34 o 
 -10   7   4      143.56      138.25     28.22 o 
  -9   7   4       56.99       20.47     28.47 o 
  -8   7   4      297.86      262.57     26.10 o 
  -7   7   4     1067.55      935.82     41.17 o 
  -6   7   4      288.06      243.16     23.08 o 
  -5   7   4       78.04       70.23      9.69 o 
  -4   7   4     2777.35     2887.58     61.93 o 
  -3   7   4      342.50      316.74     18.64 o 
  -2   7   4     1154.41     1313.52     33.24 o 
  -1   7   4      153.46      157.73     11.62 o 
   0   7   4      127.20      118.95     10.73 o 
   1   7   4      425.60      403.43     18.31 o 
   2   7   4       61.03       58.35      9.51 o 
   3   7   4      826.74      850.54     26.83 o 
   4   7   4      973.67      919.93     28.06 o 
   5   7   4       93.03      120.48     12.95 o 
   6   7   4      949.25      929.66     30.74 o 
   7   7   4     1267.25     1267.07     37.91 o 
   8   7   4      131.77      160.97     16.99 o 
   9   7   4      126.74      125.80     16.54 o 
  10   7   4       76.59       75.65     15.04 o 
  11   7   4       12.64       -7.95     13.82 o 
  12   7   4        9.30       -1.15     20.04 o 
  13   7   4       11.91       16.09     20.69 o 
  14   7   4        4.23        4.56     36.34 o 
 -13   8   4       15.14      -14.02     37.34 o 
 -12   8   4       20.55       39.30     22.10 o 
 -11   8   4       61.93       92.40     23.99 o 
 -10   8   4       14.94       16.83     33.75 o 
  -9   8   4       90.66       67.21     27.79 o 
  -8   8   4      395.87      421.40     29.30 o 
  -7   8   4     2198.03     2211.59     75.29 o 
  -6   8   4       61.23       65.70     17.66 o 
  -5   8   4      181.08      190.71     14.09 o 
  -4   8   4      635.92      558.93     23.64 o 
  -3   8   4       38.37       10.92     11.28 o 
  -2   8   4      198.81      163.85     15.89 o 
  -1   8   4      316.76      315.54     39.62 o 
   0   8   4        0.02        3.23      7.48 o 
   1   8   4      208.75      220.10     17.43 o 
   2   8   4      453.28      443.42     20.97 o 
   3   8   4      736.89      761.52     26.36 o 
   4   8   4       60.65       65.67     11.60 o 
   5   8   4       85.52      110.26     13.80 o 
   6   8   4     1525.83     1440.56     40.76 o 
   7   8   4       60.90       46.46     15.98 o 
   8   8   4      130.71      151.32     17.01 o 
   9   8   4      157.07      184.01     19.03 o 
  10   8   4       30.36       39.98     14.66 o 
  11   8   4      203.00      203.12     22.42 o 
  12   8   4        0.29        3.25     14.76 o 
  13   8   4       83.90       61.96     18.31 o 
 -13   9   4        1.66      -22.90     42.21 o 
 -12   9   4       12.05      -15.56     38.75 o 
 -11   9   4       15.85        8.72     19.77 o 
 -10   9   4      122.47      149.85     24.78 o 
  -9   9   4       40.13       44.34     20.41 o 
  -8   9   4      579.90      545.43     33.43 o 
  -7   9   4       96.13       94.36     20.11 o 
  -6   9   4      127.64      118.91     21.36 o 
  -5   9   4      672.84      654.10     26.40 o 
  -4   9   4      305.19      320.08     18.49 o 
  -3   9   4       31.18       34.40     10.74 o 
  -2   9   4       73.33       72.50     11.44 o 
  -1   9   4       36.36       21.81      9.92 o 
   0   9   4        7.37       10.90      9.08 o 
   1   9   4      119.35      126.84     12.76 o 
   2   9   4     1028.36      947.17     29.75 o 
   3   9   4      121.46      133.80     13.07 o 
   4   9   4        2.91       -4.68     10.26 o 
   5   9   4      104.58      100.40     14.64 o 
   6   9   4       92.76       83.71     14.13 o 
   7   9   4      160.68      150.47     17.21 o 
   8   9   4       53.63       68.75     15.33 o 
   9   9   4        0.06        3.83     13.13 o 
  10   9   4        0.12        2.84     13.78 o 
  11   9   4       98.63      135.66     20.00 o 
  12   9   4        0.09       -3.70     16.03 o 
  13   9   4      118.45      112.69     21.17 o 
 -12  10   4      143.85      167.27     51.72 o 
 -11  10   4       19.72       30.96     20.70 o 
 -10  10   4       21.90       33.00     21.63 o 
  -9  10   4      118.38      106.38     22.64 o 
  -8  10   4       10.08       13.50     17.92 o 
  -7  10   4       22.88       23.90     17.16 o 
  -6  10   4      123.95      115.23     21.44 o 
  -5  10   4       19.69       29.69     16.69 o 
  -4  10   4       30.27       32.39     12.62 o 
  -3  10   4       15.70       21.32     10.64 o 
  -2  10   4      386.11      397.26     38.58 o 
  -1  10   4      703.29      581.57     39.39 o 
   0  10   4       26.46       14.83     10.60 o 
   1  10   4      124.36      127.51     13.64 o 
   2  10   4      232.84      247.36     17.88 o 
   3  10   4       70.57       84.25     13.12 o 
   4  10   4        3.76       -2.88      6.33 o 
   5  10   4       37.09       19.86     12.57 o 
   6  10   4      135.82      154.33     17.21 o 
   7  10   4      311.81      330.01     21.98 o 
   8  10   4        2.41       11.22     13.63 o 
   9  10   4       23.37       41.18     15.00 o 
  10  10   4       50.05       64.10     16.88 o 
  11  10   4      101.05      117.89     19.95 o 
  12  10   4        3.08       14.37     16.35 o 
 -12  11   4      147.79      157.83     36.27 o 
 -11  11   4       51.14       50.24     26.71 o 
 -10  11   4       53.88       63.50     26.69 o 
  -9  11   4      432.73      380.43     42.25 o 
  -8  11   4       31.15       49.42     26.30 o 
  -7  11   4      435.41      396.35     41.12 o 
  -6  11   4      366.33      328.26     35.43 o 
  -5  11   4        2.30       -2.49     16.55 o 
  -4  11   4        1.26       -7.07     11.82 o 
  -3  11   4      198.97      166.71     16.48 o 
  -2  11   4      525.36      520.98     25.23 o 
  -1  11   4        9.22       20.59     11.88 o 
   0  11   4      198.84      209.09     17.23 o 
   1  11   4      548.06      512.48     31.55 o 
   2  11   4      543.39      480.04     24.83 o 
   3  11   4      286.09      325.94     23.33 o 
   4  11   4      401.81      413.44     23.47 o 
   5  11   4      249.26      281.75     37.36 o 
   6  11   4      447.63      399.15     24.15 o 
   7  11   4      205.71      175.08     18.79 o 
   8  11   4        1.69       29.52     14.56 o 
   9  11   4       16.60        5.58     14.30 o 
  10  11   4      178.85      211.49     22.53 o 
  11  11   4        0.06        4.74     18.16 o 
 -11  12   4        2.23       10.26     28.79 o 
 -10  12   4       70.93      109.65     31.49 o 
  -9  12   4        0.02      -11.10     23.80 o 
  -8  12   4       77.04       54.90     26.98 o 
  -7  12   4       18.36       20.98     24.13 o 
  -6  12   4       32.01       21.61     22.01 o 
  -5  12   4      372.20      311.64     35.71 o 
  -4  12   4      175.22      196.65     21.06 o 
  -3  12   4      207.78      213.63     22.33 o 
  -2  12   4       22.30       38.90     15.40 o 
  -1  12   4      452.38      435.01     28.18 o 
   0  12   4        0.10       -8.07     13.45 o 
   1  12   4        4.57       -3.03     22.33 o 
   2  12   4       22.10        7.06     14.32 o 
   3  12   4        0.05       -3.63     13.51 o 
   4  12   4       42.16       31.63     15.96 o 
   5  12   4      376.68      417.96     30.17 o 
   6  12   4      228.78      176.00     37.44 o 
   7  12   4       23.13       46.55     17.64 o 
   8  12   4       13.01       21.74     17.92 o 
   9  12   4       35.50       50.13     30.74 o 
  10  12   4      137.74      152.58     55.73 o 
 -10  13   4       19.68       -5.47     27.21 o 
  -9  13   4        0.04       18.82     24.78 o 
  -8  13   4       70.95      102.57     29.79 o 
  -7  13   4       18.10       40.67     24.72 o 
  -6  13   4       60.14        4.88     23.42 o 
  -5  13   4        4.70       -2.80     22.19 o 
  -4  13   4       73.16       49.33     22.26 o 
  -3  13   4        0.46      -13.03     13.67 o 
  -2  13   4       36.71       42.52     16.07 o 
  -1  13   4       15.85       32.41     16.05 o 
   0  13   4        0.00        5.14     14.59 o 
   1  13   4        4.96       -3.35     16.14 o 
   2  13   4      299.13      252.35     26.14 o 
   3  13   4       40.69       45.86     31.79 o 
   4  13   4      608.05      587.46     35.64 o 
   5  13   4       95.03       67.12     27.86 o 
   6  13   4       34.96       39.13     18.50 o 
   7  13   4      172.97      160.47     23.74 o 
   8  13   4        0.00       57.03     20.57 o 
   9  13   4        6.87       -5.56     18.91 o 
  -9  14   4        0.21       15.49     27.70 o 
  -8  14   4        7.79        9.69     25.53 o 
  -7  14   4      107.97      144.94     32.73 o 
  -6  14   4        5.51        2.54     23.86 o 
  -5  14   4       22.76       51.03     25.01 o 
  -4  14   4      225.84      229.30     35.12 o 
  -3  14   4       10.60       15.69     14.99 o 
  -2  14   4       21.84       26.20     15.81 o 
  -1  14   4       71.83       58.99     18.43 o 
   0  14   4      778.05      720.44     62.05 o 
   1  14   4        0.39       10.10     15.52 o 
   2  14   4       14.87       16.52     15.91 o 
   3  14   4        6.16       11.44     16.51 o 
   4  14   4      557.75      471.85     34.90 o 
   5  14   4        1.19       15.40     16.48 o 
   6  14   4       39.73       38.76     19.22 o 
   7  14   4       32.33       34.43     18.54 o 
   8  14   4      237.55      271.92     38.81 o 
  -8  15   4      323.48      307.56     41.33 o 
  -7  15   4       13.87       15.76     25.92 o 
  -6  15   4       49.73       48.00     27.32 o 
  -5  15   4       16.37       24.60     22.66 o 
  -4  15   4      221.90      204.05     33.74 o 
  -3  15   4      167.12      187.93     23.56 o 
  -2  15   4        4.59       32.76     19.03 o 
  -1  15   4       37.66       16.74     16.33 o 
   0  15   4       32.31       88.82     31.11 o 
   1  15   4       11.58        2.06     18.75 o 
   2  15   4      234.13      265.90     28.71 o 
   3  15   4       82.40       91.54     20.87 o 
   4  15   4        5.84       34.30     18.56 o 
   5  15   4       22.85       26.26     18.59 o 
   6  15   4       16.83       35.58     19.35 o 
  -6  16   4      289.39      230.89     36.46 o 
  -5  16   4        0.06       -2.54     24.81 o 
  -4  16   4        4.23        4.96     22.17 o 
  -3  16   4       84.11       92.04     27.35 o 
  -2  16   4      248.82      328.39     41.33 o 
  -1  16   4        2.44       43.69     18.05 o 
   0  16   4      101.21       92.41     21.97 o 
   1  16   4        0.00       11.81     17.57 o 
   2  16   4       54.05       58.39     20.75 o 
   3  16   4        4.64       -6.47     19.04 o 
   4  16   4       26.32       38.06     26.57 o 
  -3  17   4        0.78       21.56     23.86 o 
  -2  17   4      209.48      228.51     27.52 o 
  -1  17   4        0.10       50.52     32.93 o 
   0  17   4        0.88        7.54     17.71 o 
   1  17   4       21.91       29.01     19.09 o 
  -1 -12   5        2.52       23.68     30.29 o 
   0 -12   5      147.00      183.63     27.81 o 
   1 -12   5        2.44       -0.12     18.94 o 
   2 -12   5       74.13      100.04     23.52 o 
   3 -12   5       99.32      142.41     43.50 o 
   4 -12   5        0.39      -14.04     20.60 o 
   5 -12   5       96.79      138.98     27.80 o 
   6 -12   5       87.12      141.67     28.06 o 
  -4 -11   5        0.56       21.95     19.01 o 
  -3 -11   5       58.38       86.26     21.94 o 
  -2 -11   5      117.19      151.61     25.39 o 
  -1 -11   5        2.40        9.08     26.44 o 
   0 -11   5        0.97       15.91     18.72 o 
   1 -11   5      104.12       88.41     22.21 o 
   2 -11   5       34.33       57.63     20.95 o 
   3 -11   5       74.50       60.87     23.62 o 
   4 -11   5       93.17       86.39     24.49 o 
   5 -11   5       85.05      114.58     26.24 o 
   6 -11   5        6.98       20.36     20.14 o 
   7 -11   5        1.42       30.43     22.47 o 
   8 -11   5      224.63      295.84     32.91 o 
   9 -11   5       15.38        7.18     30.47 o 
  -5 -10   5       18.23       26.41     28.66 o 
  -4 -10   5       23.71       21.56     18.17 o 
  -3 -10   5      163.60      176.86     32.68 o 
  -2 -10   5      163.54      173.82     24.99 o 
  -1 -10   5        5.12       22.86     18.48 o 
   0 -10   5      457.30      423.05     32.51 o 
   1 -10   5       54.58       37.03     19.06 o 
   2 -10   5       13.28       32.15     34.08 o 
   3 -10   5      256.87      291.28     30.54 o 
   4 -10   5      300.24      378.14     59.16 o 
   5 -10   5      174.94      138.32     25.66 o 
   6 -10   5       18.69       52.05     29.72 o 
   7 -10   5      130.99      200.15     28.13 o 
   8 -10   5      262.21      367.06     34.04 o 
   9 -10   5      167.00      219.73     41.38 o 
  10 -10   5        1.15       41.63     33.49 o 
  -7  -9   5      132.40      123.04     41.18 o 
  -6  -9   5        8.14       10.07     18.10 o 
  -5  -9   5       31.82       43.26     20.74 o 
  -4  -9   5       17.51      -12.56     15.87 o 
  -3  -9   5      124.38      124.07     27.98 o 
  -2  -9   5      143.28      160.82     23.66 o 
  -1  -9   5        4.04       39.03     18.20 o 
   0  -9   5        9.78       13.93     15.54 o 
   1  -9   5        6.15        6.40     16.48 o 
   2  -9   5        7.16       17.96     32.79 o 
   3  -9   5        2.37       14.99     19.16 o 
   4  -9   5      142.53      239.35     27.72 o 
   5  -9   5        6.44       -3.63     20.20 o 
   6  -9   5       75.28      109.96     24.56 o 
   7  -9   5       49.11       45.63     22.68 o 
   8  -9   5      184.80      234.86     29.83 o 
   9  -9   5        2.11        5.61     28.38 o 
  10  -9   5       40.61       60.69     33.22 o 
  11  -9   5       12.04       42.15     33.08 o 
  -8  -8   5        0.07       33.50     18.98 o 
  -7  -8   5       11.47       27.77     17.77 o 
  -6  -8   5        6.32       10.96     17.04 o 
  -5  -8   5        1.09        7.12     23.46 o 
  -4  -8   5       40.51       79.86     18.30 o 
  -3  -8   5        1.67       12.41     20.37 o 
  -2  -8   5      125.68      112.65     24.72 o 
  -1  -8   5      550.16      506.87     32.30 o 
   0  -8   5       58.26       70.24     18.55 o 
   1  -8   5       31.86       49.71     16.35 o 
   2  -8   5       16.74       28.54     43.70 o 
   3  -8   5      148.33      125.42     22.03 o 
   4  -8   5       22.60       30.78     18.74 o 
   5  -8   5      144.05      185.05     46.93 o 
   6  -8   5      187.89      214.58     26.39 o 
   7  -8   5       12.16       21.59     21.40 o 
   8  -8   5        0.34       13.60     21.44 o 
   9  -8   5        1.85        6.47     26.01 o 
  10  -8   5        0.01       34.89     30.59 o 
  11  -8   5       29.39       36.27     31.42 o 
  12  -8   5        1.97       -1.54     30.90 o 
  -9  -7   5      299.02      267.60     44.31 o 
  -8  -7   5       46.22       47.64     18.45 o 
  -7  -7   5       10.52       10.49     23.04 o 
  -6  -7   5       93.82      133.05     51.51 o 
  -5  -7   5      111.00      104.68     20.27 o 
  -4  -7   5       52.10       51.72     41.44 o 
  -3  -7   5        8.02       34.66     16.17 o 
  -2  -7   5      207.28      217.08     25.94 o 
  -1  -7   5        0.37      -10.00     13.78 o 
   0  -7   5        5.24       -4.23     14.66 o 
   1  -7   5       74.87       34.76     32.56 o 
   2  -7   5      653.83      579.91     57.37 o 
   3  -7   5     2139.03     1748.03    127.57 o 
   4  -7   5       53.76       67.82     21.08 o 
   5  -7   5       46.81       70.26     20.55 o 
   6  -7   5        2.67       47.17     20.48 o 
   7  -7   5       61.04       29.61     20.73 o 
   8  -7   5        0.76       26.65     21.01 o 
   9  -7   5       22.92       22.83     20.34 o 
  10  -7   5        6.34       12.96     28.14 o 
  11  -7   5       23.45       56.54     27.73 o 
  12  -7   5        5.21       16.50     29.69 o 
  13  -7   5       46.11       51.48     32.32 o 
 -10  -6   5       49.34       11.93     23.39 o 
  -9  -6   5       28.47       45.33     47.70 o 
  -8  -6   5        0.11       21.69     25.33 o 
  -7  -6   5       83.14      121.96     25.34 o 
  -6  -6   5        0.02        8.86     15.67 o 
  -5  -6   5       95.03       80.33     18.11 o 
  -4  -6   5      188.56      212.41     22.07 o 
  -3  -6   5      212.63      213.15     32.75 o 
  -2  -6   5       54.36       55.81     16.69 o 
  -1  -6   5      895.26      822.97     38.28 o 
   0  -6   5       54.26       39.07     16.76 o 
   1  -6   5      109.77       81.58     34.56 o 
   2  -6   5      936.33      924.91     74.38 o 
   3  -6   5       82.29       30.78     17.50 o 
   4  -6   5     1377.88     1398.50     50.82 o 
   5  -6   5      285.70      317.16     35.85 o 
   6  -6   5      459.76      494.09     33.33 o 
   7  -6   5       11.05        6.22     19.43 o 
   8  -6   5      307.62      524.00     89.94 o 
   9  -6   5        0.41      -11.34     18.45 o 
  10  -6   5       41.14       20.12     26.52 o 
  11  -6   5      118.40       99.55     30.65 o 
  12  -6   5        8.84       10.03     25.68 o 
  13  -6   5       95.24      101.12     33.50 o 
 -10  -5   5      288.16      257.17     60.13 o 
  -9  -5   5        8.64       12.18     16.56 o 
  -8  -5   5      479.09      569.81     29.76 o 
  -7  -5   5       31.92       32.80     14.19 o 
  -6  -5   5      176.06      234.56     19.85 o 
  -5  -5   5      507.10      506.02     30.63 o 
  -4  -5   5       84.70       83.01     14.59 o 
  -3  -5   5      550.64      525.09     25.24 o 
  -2  -5   5       76.83       92.24     13.81 o 
  -1  -5   5      358.57      350.00     35.06 o 
   0  -5   5        3.06       -2.92     10.39 o 
   1  -5   5       75.81       59.58     31.82 o 
   2  -5   5      180.22      236.46     21.74 o 
   3  -5   5     2405.16     2307.66     71.54 o 
   4  -5   5      522.48      639.83     41.99 o 
   5  -5   5       16.11       21.84     17.94 o 
   6  -5   5      347.38      318.86     27.02 o 
   7  -5   5       86.37       76.20     21.10 o 
   8  -5   5      166.38      187.14     23.66 o 
   9  -5   5       32.21        8.48     19.53 o 
  10  -5   5      274.32      187.60     86.98 o 
  11  -5   5        8.91       -4.10     24.53 o 
  12  -5   5      179.34      196.66     35.25 o 
  13  -5   5       24.42       12.40     28.06 o 
  14  -5   5        2.25      -21.99     26.16 o 
 -11  -4   5      140.36      110.80     22.69 o 
 -10  -4   5      105.94       99.33     43.55 o 
  -9  -4   5       24.69        1.63     17.14 o 
  -8  -4   5        6.16       14.87     13.85 o 
  -7  -4   5      224.23      234.10     27.08 o 
  -6  -4   5      122.56      151.65     18.11 o 
  -5  -4   5      366.04      437.05     23.30 o 
  -4  -4   5       45.50       98.81     14.14 o 
  -3  -4   5      104.73      136.00     14.69 o 
  -2  -4   5        1.46       -6.43      9.85 o 
  -1  -4   5     1354.75     1309.84     37.31 o 
   0  -4   5       73.10       70.32     11.75 o 
   1  -4   5      206.76      274.51     16.34 o 
   2  -4   5      142.47      202.79     14.43 o 
   3  -4   5      461.02      436.18     33.49 o 
   4  -4   5      102.48      103.38     12.58 o 
   5  -4   5        0.77        8.96     11.41 o 
   6  -4   5      345.51      418.00     21.96 o 
   7  -4   5       12.94       12.55     13.53 o 
   8  -4   5       54.27       46.14     15.25 o 
   9  -4   5      213.73      264.13     21.12 o 
  10  -4   5      212.19      267.45     24.74 o 
  11  -4   5      139.15      126.43     22.10 o 
  12  -4   5       37.89       43.29     20.59 o 
  13  -4   5      341.73      297.71     37.27 o 
  14  -4   5        4.95       34.04     22.87 o 
 -12  -3   5       18.71       39.00     21.92 o 
 -11  -3   5        0.46      -19.67     17.83 o 
 -10  -3   5       82.53       73.43     38.57 o 
  -9  -3   5      134.33      128.47     21.75 o 
  -8  -3   5      325.52      398.87     26.86 o 
  -7  -3   5      110.75       99.33     15.45 o 
  -6  -3   5      808.75     1017.74     34.69 o 
  -5  -3   5      108.38      105.80     18.11 o 
  -4  -3   5      136.03      275.92     18.31 o 
  -3  -3   5      136.65      139.12     16.64 o 
  -2  -3   5       18.78       18.88     10.19 o 
  -1  -3   5        2.38        3.65     10.30 o 
   0  -3   5        0.04       -7.58      6.83 o 
   1  -3   5      243.79      271.44     15.40 o 
   2  -3   5       77.21       78.47      9.57 o 
   3  -3   5       13.20       13.66      8.72 o 
   4  -3   5      772.74      802.19     25.91 o 
   5  -3   5        0.43        0.41     10.66 o 
   6  -3   5       69.14      147.69     14.52 o 
   7  -3   5      122.58      147.06     15.86 o 
   8  -3   5        6.96       34.43     14.38 o 
   9  -3   5        0.72       -7.83     16.00 o 
  10  -3   5        4.00       33.47     17.51 o 
  11  -3   5       51.66       71.24     18.91 o 
  12  -3   5       80.40       97.85     52.37 o 
  13  -3   5       58.09       51.09     20.99 o 
  14  -3   5        0.77       -9.48     20.86 o 
  15  -3   5      192.70      241.38     75.03 o 
 -12  -2   5        2.12       10.74     44.51 o 
 -11  -2   5        8.91       15.99     19.64 o 
 -10  -2   5        1.60      -17.67     16.96 o 
  -9  -2   5        6.64       10.61     17.06 o 
  -8  -2   5      303.00      292.70     20.80 o 
  -7  -2   5      445.05      459.24     43.08 o 
  -6  -2   5      242.68      478.60     37.12 o 
  -5  -2   5      178.34      183.57     16.46 o 
  -4  -2   5       42.53       34.77     14.96 o 
  -3  -2   5        1.27       -6.08     12.41 o 
  -2  -2   5      352.31      386.27     17.61 o 
  -1  -2   5     1630.04     1338.45    165.76 o 
   0  -2   5      925.27     1002.96     35.61 o 
   1  -2   5     2627.41     2493.62     64.29 o 
   2  -2   5      545.58      661.99     21.45 o 
   3  -2   5     1870.26     2176.84     48.26 o 
   4  -2   5      113.22      124.36     11.68 o 
   5  -2   5        3.86       13.26      9.79 o 
   6  -2   5        7.52       62.27     11.69 o 
   7  -2   5      499.98      476.28     28.42 o 
   8  -2   5        0.01       25.76     13.26 o 
   9  -2   5       22.62       54.74     15.27 o 
  10  -2   5      240.80      294.30     31.09 o 
  11  -2   5       27.77      -20.08     13.39 o 
  12  -2   5      324.60      303.72     54.51 o 
  13  -2   5       46.47       47.93     21.55 o 
  14  -2   5       53.18       61.66     23.39 o 
  15  -2   5        3.93      -17.36     41.98 o 
 -12  -1   5        9.67       32.80     36.05 o 
 -11  -1   5        1.11       -1.99     17.11 o 
 -10  -1   5        0.57        3.27     18.31 o 
  -9  -1   5       13.72       17.43     17.28 o 
  -8  -1   5       42.42       21.83     18.06 o 
  -7  -1   5      397.90      363.41     23.75 o 
  -6  -1   5      175.65      423.97     35.99 o 
  -5  -1   5      312.73      335.88     18.95 o 
  -4  -1   5      595.87      673.86     24.58 o 
  -3  -1   5      197.09      184.95     13.63 o 
  -2  -1   5     2675.64     2479.60     72.92 o 
  -1  -1   5      133.83      160.99     11.19 o 
   0  -1   5      184.40      174.59     12.01 o 
   1  -1   5      211.41      223.04     18.49 o 
   2  -1   5      560.29      554.96     18.38 o 
   3  -1   5      474.34      411.44     16.87 o 
   4  -1   5      373.01      388.09     19.54 o 
   5  -1   5      146.34      134.41     11.79 o 
   6  -1   5     1305.86     1366.19     47.46 o 
   7  -1   5        0.24       -0.21     10.39 o 
   8  -1   5      240.34      271.05     18.18 o 
   9  -1   5       62.56       52.92     14.25 o 
  10  -1   5        0.51       -1.82     13.22 o 
  11  -1   5        8.87       -0.91     16.06 o 
  12  -1   5      145.13      149.52     22.98 o 
  13  -1   5      183.82      204.17     26.71 o 
  14  -1   5      391.28      375.57     60.80 o 
  15  -1   5       34.43       77.03     25.06 o 
 -13   0   5        3.60        1.57     22.15 o 
 -12   0   5       28.00       25.57     26.16 o 
 -11   0   5       11.14       29.03     18.77 o 
 -10   0   5        3.50      -15.26     27.19 o 
  -9   0   5       48.08       49.67     18.12 o 
  -8   0   5       89.46       74.56     26.35 o 
  -7   0   5      283.21      296.46     19.37 o 
  -6   0   5        0.10       26.27     11.89 o 
  -5   0   5      520.47      549.89     23.19 o 
  -4   0   5     1008.03      921.02     28.29 o 
  -3   0   5       89.66      107.54     10.74 o 
  -2   0   5     3144.34     2980.40     61.71 o 
  -1   0   5       44.22       70.85      8.17 o 
   0   0   5      366.36      455.92     26.30 o 
   1   0   5      181.77      213.02     16.38 o 
   2   0   5      563.15      652.27     19.04 o 
   3   0   5       95.12      130.13      9.43 o 
   4   0   5      971.95     1078.81     27.51 o 
   5   0   5      174.14      160.36     16.62 o 
   6   0   5     2520.19     2494.61     54.90 o 
   7   0   5     1714.21     1629.14     40.91 o 
   8   0   5      838.50      790.42     28.03 o 
   9   0   5        9.16        5.35     12.48 o 
  10   0   5      178.93      211.69     20.07 o 
  11   0   5      214.74      210.58     24.76 o 
  12   0   5       30.03       22.04     27.72 o 
  13   0   5      130.25      167.77     28.48 o 
  14   0   5       28.00        3.38     42.66 o 
  15   0   5       48.63       24.96     30.90 o 
 -13   1   5        0.15       11.78     28.02 o 
 -12   1   5        3.93       -2.87     19.87 o 
 -11   1   5        0.12      -13.13     18.35 o 
 -10   1   5      546.52      590.57     37.86 o 
  -9   1   5      517.13      463.78     29.56 o 
  -8   1   5       21.62       42.32     17.18 o 
  -7   1   5      393.03      368.79     21.88 o 
  -6   1   5        8.15       20.20     11.00 o 
  -5   1   5      136.14      121.93     12.57 o 
  -4   1   5      260.99      203.84     15.86 o 
  -3   1   5       26.57        6.23     10.07 o 
  -2   1   5      864.12      771.24     22.17 o 
  -1   1   5      100.87      100.36     11.33 o 
   0   1   5        0.29        3.69      5.72 o 
   1   1   5     2901.07     3016.92     81.04 o 
   2   1   5      497.47      627.43     17.36 o 
   3   1   5     1209.88     1149.14     27.43 o 
   4   1   5     1529.25     1390.18     38.25 o 
   5   1   5      427.36      495.12     18.17 o 
   6   1   5      651.97      707.97     45.46 o 
   7   1   5      191.77      186.89     13.99 o 
   8   1   5      104.35      160.01     14.60 o 
   9   1   5       31.19        0.85     12.75 o 
  10   1   5      156.56      160.55     16.90 o 
  11   1   5      143.01      143.90     17.03 o 
  12   1   5       57.14       21.02     20.89 o 
  13   1   5       10.71       32.95     19.11 o 
  14   1   5        6.00        0.97     19.05 o 
  15   1   5        7.85        8.45     20.59 o 
 -13   2   5       45.19       47.31     23.46 o 
 -12   2   5        8.45       -4.93     19.98 o 
 -11   2   5       34.96       29.49     19.91 o 
 -10   2   5       98.33       82.36     20.56 o 
  -9   2   5       15.02       20.65     17.15 o 
  -8   2   5        0.01        5.78     15.94 o 
  -7   2   5      405.32      380.11     26.55 o 
  -6   2   5        6.70       14.07      9.73 o 
  -5   2   5       26.33       40.16      9.77 o 
  -4   2   5      333.12      303.59     16.21 o 
  -3   2   5      107.36      169.52     16.12 o 
  -2   2   5      384.99      350.59     14.73 o 
  -1   2   5      237.94      278.08     12.02 o 
   0   2   5      189.81      169.37     14.05 o 
   1   2   5     2002.12     1765.41     55.06 o 
   2   2   5    10705.80    11967.00    430.48 o 
   3   2   5      942.02     1225.05     28.25 o 
   4   2   5       70.23       83.25      8.23 o 
   5   2   5      687.05      806.34     37.51 o 
   6   2   5       61.70       52.83      9.13 o 
   7   2   5      128.17      185.23     13.81 o 
   8   2   5      233.73      259.27     16.81 o 
   9   2   5      458.21      421.59     22.05 o 
  10   2   5      140.72      129.93     15.91 o 
  11   2   5      371.87      383.48     23.07 o 
  12   2   5      235.61      214.03     19.85 o 
  13   2   5       48.77       36.05     37.34 o 
  14   2   5        9.58       -3.89     19.02 o 
  15   2   5        1.81       32.50     23.16 o 
 -13   3   5        0.27      -10.01     20.50 o 
 -12   3   5       38.99       55.89     21.79 o 
 -11   3   5        0.75       -2.96     19.24 o 
 -10   3   5       71.16       57.18     20.27 o 
  -9   3   5      142.01      108.72     21.40 o 
  -8   3   5        2.76       -7.19     16.64 o 
  -7   3   5        0.01        8.83     15.64 o 
  -6   3   5       11.68        8.27     17.74 o 
  -5   3   5      136.60      153.80     11.49 o 
  -4   3   5     1735.10     1738.69     40.38 o 
  -3   3   5     1171.81     1027.43     67.88 o 
  -2   3   5     2970.08     2903.33     58.68 o 
  -1   3   5      687.30      693.37     21.16 o 
   0   3   5      183.02      180.40     11.16 o 
   1   3   5     1320.89     1329.92     29.23 o 
   2   3   5      559.64      528.90     15.70 o 
   3   3   5     1847.48     1857.22     41.47 o 
   4   3   5      666.43      602.23     19.41 o 
   5   3   5      122.41      122.15     10.38 o 
   6   3   5      269.46      241.23     25.56 o 
   7   3   5      716.12      808.98     26.50 o 
   8   3   5      432.70      450.61     21.21 o 
   9   3   5     1054.96     1146.06     35.13 o 
  10   3   5      166.15      196.32     35.24 o 
  11   3   5      281.80      333.44     52.36 o 
  12   3   5      292.62      284.88     21.83 o 
  13   3   5        4.36        7.98     21.71 o 
  14   3   5      153.48      129.22     27.97 o 
  15   3   5        1.53      -10.53     50.67 o 
 -13   4   5       26.81      -13.09     24.86 o 
 -12   4   5       92.15       95.93     24.81 o 
 -11   4   5      129.87      101.72     24.25 o 
 -10   4   5       36.91       27.20     19.51 o 
  -9   4   5        0.52       -2.94     16.41 o 
  -8   4   5      742.99      738.72     84.16 o 
  -7   4   5      302.00      308.48     24.27 o 
  -6   4   5      526.43      574.87     29.97 o 
  -5   4   5       88.21       90.07     14.70 o 
  -4   4   5       27.14       15.10      7.50 o 
  -3   4   5       15.11        8.23      6.88 o 
  -2   4   5     1256.22     1094.87     36.42 o 
  -1   4   5      323.87      265.73     12.62 o 
   0   4   5      506.19      541.66     28.85 o 
   1   4   5      772.11      659.88     28.08 o 
   2   4   5      211.81      234.17     11.76 o 
   3   4   5      213.20      286.53     13.71 o 
   4   4   5      378.07      368.85     34.02 o 
   5   4   5      272.72      290.67     15.50 o 
   6   4   5      109.01       88.84     10.77 o 
   7   4   5       81.30       86.49     11.90 o 
   8   4   5      415.16      422.21     21.52 o 
   9   4   5     1254.84     1257.60     37.24 o 
  10   4   5      458.83      630.34     53.79 o 
  11   4   5       45.53       42.35     12.62 o 
  12   4   5      236.89      202.19     19.98 o 
  13   4   5       82.25       77.67     20.95 o 
  14   4   5       79.62      105.58     26.01 o 
  15   4   5      105.28       74.04     63.44 o 
 -13   5   5       80.77       68.10     27.06 o 
 -12   5   5        3.39      -27.22     19.69 o 
 -11   5   5        0.91       -9.25     18.25 o 
 -10   5   5       15.57        4.75     19.26 o 
  -9   5   5      335.26      304.04     28.17 o 
  -8   5   5     1269.00     1455.39     51.19 o 
  -7   5   5      200.51      232.19     23.86 o 
  -6   5   5     1353.40     1256.63     44.32 o 
  -5   5   5      199.16      183.31     18.43 o 
  -4   5   5       39.09       23.31     10.09 o 
  -3   5   5      379.78      473.39     20.82 o 
  -2   5   5     1041.75     1094.86     41.67 o 
  -1   5   5       54.41       30.18      9.08 o 
   0   5   5      220.29      219.88     13.40 o 
   1   5   5       83.43      109.32      8.73 o 
   2   5   5     1706.95     2037.04     44.63 o 
   3   5   5        6.60       23.94      8.99 o 
   4   5   5      127.86      137.62     16.99 o 
   5   5   5       68.98       64.70      9.62 o 
   6   5   5       71.55       63.06     10.28 o 
   7   5   5       72.53       66.65     11.47 o 
   8   5   5       15.26       39.20     13.66 o 
   9   5   5        4.17        5.88     14.84 o 
  10   5   5       39.34       41.33     13.35 o 
  11   5   5      158.58      171.51     23.46 o 
  12   5   5        6.38       23.46     13.40 o 
  13   5   5       37.44       67.12     16.26 o 
  14   5   5      100.09       81.16     35.41 o 
 -13   6   5      155.91      147.48     28.13 o 
 -12   6   5       76.89       60.82     23.61 o 
 -11   6   5        4.03        0.01     20.65 o 
 -10   6   5      138.38      182.08     26.36 o 
  -9   6   5      987.89      842.17     39.77 o 
  -8   6   5       20.20       10.08     18.52 o 
  -7   6   5      202.44      212.97     23.75 o 
  -6   6   5      405.47      419.95     27.38 o 
  -5   6   5       48.87       86.11     16.08 o 
  -4   6   5      203.97      202.25     12.53 o 
  -3   6   5       31.94       35.16      7.37 o 
  -2   6   5      129.27      143.40     15.33 o 
  -1   6   5     1025.27     1094.52     41.17 o 
   0   6   5     3498.64     3262.66     66.19 o 
   1   6   5        0.69       -5.49      6.60 o 
   2   6   5       44.14       29.27      8.03 o 
   3   6   5        1.30        4.37      7.47 o 
   4   6   5       23.55       31.33      8.55 o 
   5   6   5      163.09      123.31     11.86 o 
   6   6   5        9.34        5.71      9.41 o 
   7   6   5      867.02      789.29     41.07 o 
   8   6   5      226.87      292.83     18.77 o 
   9   6   5      419.95      423.81     23.68 o 
  10   6   5        1.01        7.25     12.42 o 
  11   6   5       39.79       24.87     16.17 o 
  12   6   5       60.48       77.24     17.37 o 
  13   6   5       57.46      104.79     37.15 o 
  14   6   5       37.83       26.98     20.51 o 
 -13   7   5      502.67      529.36     47.53 o 
 -12   7   5        2.51        6.76     21.82 o 
 -11   7   5      338.52      370.09     55.14 o 
 -10   7   5       30.21       23.25     19.67 o 
  -9   7   5      159.47      159.34     24.14 o 
  -8   7   5      316.65      361.73     29.02 o 
  -7   7   5        0.46        4.32     16.20 o 
  -6   7   5      691.88      707.02     34.09 o 
  -5   7   5        0.26       20.11     14.79 o 
  -4   7   5      855.19      695.73     22.39 o 
  -3   7   5      691.00      747.06     23.83 o 
  -2   7   5      220.95      209.88     13.22 o 
  -1   7   5       23.87       20.91      7.95 o 
   0   7   5      424.38      438.53     18.23 o 
   1   7   5        9.98       23.75      8.32 o 
   2   7   5      723.78      768.15     24.98 o 
   3   7   5     1035.04     1059.34     30.23 o 
   4   7   5      207.64      268.15     16.16 o 
   5   7   5     1945.75     1734.37     43.43 o 
   6   7   5       28.70       22.07     15.10 o 
   7   7   5       39.04       45.75     12.19 o 
   8   7   5      629.38      781.46     29.35 o 
   9   7   5       33.32       24.61     18.65 o 
  10   7   5       65.76       79.59     15.16 o 
  11   7   5       12.61       21.21     16.01 o 
  12   7   5       13.34       -0.09     16.38 o 
  13   7   5       32.88       50.94     21.56 o 
  14   7   5        0.11        2.06     23.10 o 
 -13   8   5        0.00       -4.51     23.56 o 
 -12   8   5      227.24      230.05     54.42 o 
 -11   8   5       11.99        7.87     19.68 o 
 -10   8   5      177.39      154.28     24.68 o 
  -9   8   5       89.26      113.85     22.74 o 
  -8   8   5      242.02      314.39     29.65 o 
  -7   8   5       32.78       59.84     19.61 o 
  -6   8   5       39.87       37.15     17.78 o 
  -5   8   5        2.58        0.18     14.52 o 
  -4   8   5      204.57      236.95     14.80 o 
  -3   8   5      313.05      340.67     19.12 o 
  -2   8   5      258.20      296.23     16.75 o 
  -1   8   5        0.45      -12.90      8.60 o 
   0   8   5     4494.21     4447.72     89.52 o 
   1   8   5      395.66      387.27     20.52 o 
   2   8   5       98.00       84.51     10.73 o 
   3   8   5      841.66      766.04     26.04 o 
   4   8   5      741.79      800.36     27.37 o 
   5   8   5       30.31       17.14     10.95 o 
   6   8   5       65.91       49.18     12.13 o 
   7   8   5        8.80       17.82     12.63 o 
   8   8   5       59.91       70.37     14.47 o 
   9   8   5      251.02      214.53     29.20 o 
  10   8   5        3.52       15.03     14.00 o 
  11   8   5        1.58       -1.89     13.49 o 
  12   8   5        3.18       -8.33     14.02 o 
  13   8   5       51.46       34.57     26.37 o 
 -12   9   5      132.22      150.25     37.24 o 
 -11   9   5       54.58       69.31     24.36 o 
 -10   9   5      140.67      137.62     25.76 o 
  -9   9   5       10.70      -10.93     17.92 o 
  -8   9   5       43.45       83.96     20.49 o 
  -7   9   5        0.09        3.43     17.62 o 
  -6   9   5     1438.61     1364.43     61.75 o 
  -5   9   5        1.49       -1.64     15.94 o 
  -4   9   5      354.19      352.19     20.98 o 
  -3   9   5       69.66       96.75     12.77 o 
  -2   9   5       62.21       76.20     25.24 o 
  -1   9   5       63.12       81.39     11.41 o 
   0   9   5      181.92      197.13     14.37 o 
   1   9   5      186.00      232.52     15.40 o 
   2   9   5      181.69      162.47     14.71 o 
   3   9   5        8.42        4.72     10.02 o 
   4   9   5      257.77      259.25     25.76 o 
   5   9   5        3.35       -0.62     10.44 o 
   6   9   5       89.85       95.23     14.55 o 
   7   9   5      291.25      302.15     21.30 o 
   8   9   5       14.10       20.24     17.22 o 
   9   9   5        1.67       -9.46     12.48 o 
  10   9   5      109.11      127.46     35.38 o 
  11   9   5       13.53       -6.08     14.50 o 
  12   9   5       16.50       20.75     16.35 o 
  13   9   5        9.27        0.23     22.65 o 
 -12  10   5        9.93        3.53     48.85 o 
 -11  10   5        1.92      -20.28     20.94 o 
 -10  10   5       89.60       74.51     22.65 o 
  -9  10   5        2.18       -3.06     19.13 o 
  -8  10   5      174.19      221.95     25.94 o 
  -7  10   5        6.33       -3.44     25.20 o 
  -6  10   5     1230.52     1065.58     45.06 o 
  -5  10   5      381.53      338.86     27.46 o 
  -4  10   5      510.31      483.70     25.31 o 
  -3  10   5       74.35      107.24     13.99 o 
  -2  10   5       97.08       83.54     13.28 o 
  -1  10   5       22.42       27.25     13.46 o 
   0  10   5        0.01       13.97     10.57 o 
   1  10   5      148.55      164.11     14.88 o 
   2  10   5      218.41      216.66     20.39 o 
   3  10   5      426.94      427.05     22.98 o 
   4  10   5      665.50      622.15     26.43 o 
   5  10   5       80.58       85.95     14.24 o 
   6  10   5       67.63       83.52     14.53 o 
   7  10   5      549.16      484.69     25.80 o 
   8  10   5       22.88       19.24     13.73 o 
   9  10   5        3.18        5.83     13.41 o 
  10  10   5      113.96      112.55     17.85 o 
  11  10   5        4.55      -10.10     15.03 o 
  12  10   5      222.88      261.18     25.05 o 
 -12  11   5      136.02      119.48     32.43 o 
 -11  11   5       13.46       37.87     23.57 o 
 -10  11   5        6.01        3.84     26.17 o 
  -9  11   5       29.77        7.94     20.24 o 
  -8  11   5       21.83       22.16     19.88 o 
  -7  11   5      227.50      218.37     25.85 o 
  -6  11   5      184.41      179.78     22.77 o 
  -5  11   5        9.72       24.08     16.95 o 
  -4  11   5       65.81       63.47     14.99 o 
  -3  11   5       10.98        1.46     11.94 o 
  -2  11   5      692.76      637.74     50.28 o 
  -1  11   5      296.68      299.97     24.05 o 
   0  11   5       70.64       64.17     13.25 o 
   1  11   5       27.08       41.23     12.40 o 
   2  11   5     1001.45     1021.73     34.63 o 
   3  11   5      116.84      115.74     15.15 o 
   4  11   5      409.48      399.14     22.48 o 
   5  11   5       25.69       33.64     13.48 o 
   6  11   5      434.28      415.97     24.22 o 
   7  11   5       11.84       -3.80     12.83 o 
   8  11   5        6.88        9.70     13.15 o 
   9  11   5      286.08      320.92     33.18 o 
  10  11   5        1.38       15.57     14.76 o 
  11  11   5       36.81       16.76     17.08 o 
 -11  12   5       41.04       48.36     27.07 o 
 -10  12   5       18.09       44.92     26.78 o 
  -9  12   5       34.69       40.34     27.33 o 
  -8  12   5        3.89       24.15     24.44 o 
  -7  12   5        0.34       52.54     24.97 o 
  -6  12   5       41.74       22.54     21.94 o 
  -5  12   5      311.93      308.27     34.99 o 
  -4  12   5       63.84       57.47     22.04 o 
  -3  12   5       66.29       67.22     23.39 o 
  -2  12   5      472.32      447.78     30.39 o 
  -1  12   5        0.87       -2.19     12.63 o 
   0  12   5       31.52       30.04     12.11 o 
   1  12   5      148.32      157.83     29.66 o 
   2  12   5       56.75       54.52     13.30 o 
   3  12   5        0.98        3.38     11.67 o 
   4  12   5       97.47       77.06     14.90 o 
   5  12   5        1.66       12.95      8.78 o 
   6  12   5       20.85       47.16     14.20 o 
   7  12   5       18.13       27.86     13.91 o 
   8  12   5       10.19        8.75     20.38 o 
   9  12   5       13.40       12.37     15.72 o 
  10  12   5       33.02       51.07     17.52 o 
  11  12   5        2.00       15.00     16.41 o 
 -10  13   5        3.76        8.46     27.11 o 
  -9  13   5       44.46       64.14     28.66 o 
  -8  13   5      205.43      235.20     37.40 o 
  -7  13   5        2.90       27.34     23.46 o 
  -6  13   5       93.79      104.32     28.18 o 
  -5  13   5      365.56      408.63     41.34 o 
  -4  13   5       88.51       43.59     22.00 o 
  -3  13   5       89.55      106.16     33.57 o 
  -2  13   5       15.69       12.43     14.27 o 
  -1  13   5      303.68      328.65     26.78 o 
   0  13   5        0.59        6.20     13.61 o 
   1  13   5       84.56       96.05     29.06 o 
   2  13   5       15.43        8.62     14.61 o 
   3  13   5       17.43       10.28     15.35 o 
   4  13   5      262.76      253.37     26.71 o 
   5  13   5      178.84      181.60     23.96 o 
   6  13   5      193.18      128.12     21.94 o 
   7  13   5       57.00       72.49     24.73 o 
   8  13   5        5.86       16.57     17.21 o 
   9  13   5       85.24       81.81     23.02 o 
  10  13   5       33.84       36.26     21.22 o 
  -9  14   5      170.56      116.25     33.53 o 
  -8  14   5        1.13      -13.10     21.97 o 
  -7  14   5       57.77       52.00     27.59 o 
  -6  14   5        1.86       27.65     24.43 o 
  -5  14   5       24.78       32.70     24.34 o 
  -4  14   5      356.61      357.68     39.60 o 
  -3  14   5        3.73       16.15     15.70 o 
  -2  14   5      410.52      439.07     31.98 o 
  -1  14   5      108.78      114.19     31.42 o 
   0  14   5       72.85       46.08     17.07 o 
   1  14   5      293.77      271.04     29.83 o 
   2  14   5       52.56       63.29     18.08 o 
   3  14   5       63.27       49.17     17.93 o 
   4  14   5      102.77      108.37     28.06 o 
   5  14   5       13.93       14.59     16.61 o 
   6  14   5       21.87       34.47     17.14 o 
   7  14   5        8.77        6.25     17.70 o 
   8  14   5       30.66       43.66     20.56 o 
  -8  15   5      118.36       91.29     29.68 o 
  -7  15   5      177.12      151.05     34.07 o 
  -6  15   5      385.21      391.61     44.40 o 
  -5  15   5       19.22       35.71     23.70 o 
  -4  15   5      103.60      118.61     28.33 o 
  -3  15   5       93.56      101.35     28.31 o 
  -2  15   5       86.25       95.28     26.87 o 
  -1  15   5       26.69       60.95     18.73 o 
   0  15   5      116.05      103.52     33.61 o 
   1  15   5      155.27      155.17     23.69 o 
   2  15   5        2.73       13.88     16.60 o 
   3  15   5      435.85      424.43     39.68 o 
   4  15   5       14.76       36.65     18.60 o 
   5  15   5      199.15      207.73     54.06 o 
   6  15   5       86.06       83.13     21.80 o 
   7  15   5       11.20       11.81     29.96 o 
  -6  16   5        2.98      -33.52     22.35 o 
  -5  16   5       14.73       29.47     25.98 o 
  -4  16   5       13.47       41.33     24.92 o 
  -3  16   5       53.75       30.46     25.18 o 
  -2  16   5      275.95      381.69     47.71 o 
  -1  16   5      198.39      197.99     25.96 o 
   0  16   5      662.45      610.75     39.49 o 
   1  16   5       23.87       26.23     18.16 o 
   2  16   5      161.70      178.60     44.38 o 
   3  16   5       54.14       38.76     19.37 o 
   4  16   5       10.62       26.31     18.80 o 
   5  16   5       20.00       -1.66     21.27 o 
  -4  17   5       55.72       59.19     28.70 o 
  -3  17   5      172.42      138.99     31.45 o 
  -2  17   5      184.55      216.99     27.62 o 
  -1  17   5        5.39       49.84     29.44 o 
   0  17   5       20.99       28.36     31.78 o 
   1  17   5       60.60       52.58     21.11 o 
   2  17   5       70.08       68.41     22.19 o 
  -2 -11   6       64.34       49.64     21.37 o 
  -1 -11   6       19.37       40.59     20.08 o 
   0 -11   6        0.81        9.92     22.12 o 
   1 -11   6       43.36       49.52     20.86 o 
   2 -11   6      184.18      263.60     30.82 o 
   3 -11   6        0.46       20.69     19.88 o 
   4 -11   6       70.89       63.85     23.42 o 
   5 -11   6      378.22      445.90     40.25 o 
   6 -11   6        8.92       21.50     29.05 o 
   7 -11   6      153.76      210.13     30.81 o 
  -4 -10   6        9.95       32.17     25.22 o 
  -3 -10   6       46.26      104.07     23.12 o 
  -2 -10   6       15.91       26.05     18.54 o 
  -1 -10   6       24.48       50.42     19.42 o 
   0 -10   6       97.33       89.33     21.29 o 
   1 -10   6        0.88       10.47     17.70 o 
   2 -10   6       66.32      119.32     23.29 o 
   3 -10   6      123.00      151.07     43.55 o 
   4 -10   6       58.49       53.26     28.05 o 
   5 -10   6       56.72       57.78     23.43 o 
   6 -10   6       97.31      141.59     27.30 o 
   7 -10   6        4.98        4.91     46.18 o 
   8 -10   6        0.66        5.82     22.05 o 
   9 -10   6       50.45       57.46     33.48 o 
  -5  -9   6        0.00       12.10     25.62 o 
  -4  -9   6        6.17       63.32     29.37 o 
  -3  -9   6       25.07        6.73     19.41 o 
  -2  -9   6      175.02      153.31     24.07 o 
  -1  -9   6      114.33      124.98     22.62 o 
   0  -9   6       53.24       69.90     19.53 o 
   1  -9   6      101.84      115.33     24.58 o 
   2  -9   6       75.77      142.76     24.01 o 
   3  -9   6        5.89       -3.52     18.82 o 
   4  -9   6       53.64       59.13     22.23 o 
   5  -9   6      141.30      152.53     25.60 o 
   6  -9   6       46.92       64.65     22.71 o 
   7  -9   6        3.07       22.85     21.17 o 
   8  -9   6       64.06       87.45     24.23 o 
   9  -9   6       22.59       -1.39     21.85 o 
  10  -9   6       33.06       58.32     32.62 o 
  -7  -8   6       80.35       72.68     25.72 o 
  -6  -8   6        2.19       51.65     29.49 o 
  -5  -8   6       40.50       30.16     17.30 o 
  -4  -8   6        9.25        6.05     18.04 o 
  -3  -8   6       26.60       41.78     17.68 o 
  -2  -8   6      212.99      260.55     26.90 o 
  -1  -8   6      205.22      151.82     22.95 o 
   0  -8   6      196.26      209.08     25.42 o 
   1  -8   6      291.16      262.91     26.93 o 
   2  -8   6      113.00       66.60     36.32 o 
   3  -8   6      211.48      221.41     25.99 o 
   4  -8   6       25.92       37.95     20.24 o 
   5  -8   6       12.24        1.70     20.18 o 
   6  -8   6        4.00       67.75     22.60 o 
   7  -8   6        0.50      -19.78     24.28 o 
   8  -8   6       56.83       79.47     28.55 o 
   9  -8   6        9.88       21.64     22.54 o 
  10  -8   6       33.24       80.92     32.69 o 
  11  -8   6       32.11       39.79     32.82 o 
  -8  -7   6      117.64      165.37     47.11 o 
  -7  -7   6       17.83       25.15     17.84 o 
  -6  -7   6       73.13       84.95     20.09 o 
  -5  -7   6        0.83       16.64     16.68 o 
  -4  -7   6       68.69       56.95     19.80 o 
  -3  -7   6       93.27       91.94     19.81 o 
  -2  -7   6       27.89       30.14     20.35 o 
  -1  -7   6      197.88      162.67     27.19 o 
   0  -7   6        1.23       19.85     16.62 o 
   1  -7   6       85.00       93.15     18.91 o 
   2  -7   6      238.47      168.71     40.55 o 
   3  -7   6       56.92       34.74     20.74 o 
   4  -7   6      270.29      567.80     35.14 o 
   5  -7   6       87.54       97.31     22.58 o 
   6  -7   6      157.97      171.83     25.33 o 
   7  -7   6       40.18       52.10     22.51 o 
   8  -7   6       38.12       31.14     41.94 o 
   9  -7   6       46.15       57.49     24.03 o 
  10  -7   6      104.79      158.00     35.85 o 
  11  -7   6        1.95       36.38     29.41 o 
  12  -7   6       29.68       34.98     31.73 o 
  -9  -6   6       74.73       34.54     24.78 o 
  -8  -6   6        8.33       15.18     17.00 o 
  -7  -6   6       76.69       88.95     37.14 o 
  -6  -6   6       70.08       93.84     19.74 o 
  -5  -6   6      146.67      107.29     20.09 o 
  -4  -6   6        0.23       -6.01     14.15 o 
  -3  -6   6      105.09       88.29     18.23 o 
  -2  -6   6      101.92      116.62     19.00 o 
  -1  -6   6        8.12       -3.88     14.17 o 
   0  -6   6       41.75       17.59     15.27 o 
   1  -6   6      101.72      102.76     19.34 o 
   2  -6   6       13.96       11.96     16.55 o 
   3  -6   6      741.34      656.38     57.52 o 
   4  -6   6     1089.72     1340.32     92.01 o 
   5  -6   6        1.66       11.45     19.23 o 
   6  -6   6       67.62       76.51     31.17 o 
   7  -6   6      129.70      131.04     40.70 o 
   8  -6   6        2.16       -0.27     20.20 o 
   9  -6   6      162.66      155.04     35.39 o 
  10  -6   6       19.82       25.10     21.96 o 
  11  -6   6      104.32      129.83     33.59 o 
  12  -6   6       39.19       35.69     29.33 o 
  13  -6   6       11.94        9.99     29.28 o 
 -10  -5   6       54.27       75.12     36.77 o 
  -9  -5   6        1.37       15.83     18.65 o 
  -8  -5   6        0.29       30.70     15.56 o 
  -7  -5   6        9.29       19.51     13.96 o 
  -6  -5   6      132.97      147.19     18.12 o 
  -5  -5   6        0.17        8.89     10.69 o 
  -4  -5   6       53.83       86.22     14.83 o 
  -3  -5   6        1.04        3.73     14.41 o 
  -2  -5   6       54.60       23.44     17.80 o 
  -1  -5   6       53.48       70.98     16.64 o 
   0  -5   6        0.58      -10.39     13.64 o 
   1  -5   6      288.50      326.72     24.79 o 
   2  -5   6       77.21       77.07     18.29 o 
   3  -5   6      229.04      264.57     64.07 o 
   4  -5   6       11.78       -0.75     16.83 o 
   5  -5   6      311.43      314.77     50.06 o 
   6  -5   6        0.97       -5.59     18.38 o 
   7  -5   6      239.02      233.11     52.87 o 
   8  -5   6      168.06      245.23     26.88 o 
   9  -5   6       14.20       15.45     29.55 o 
  10  -5   6      256.43      329.39     30.90 o 
  11  -5   6        5.10       33.86     27.11 o 
  12  -5   6        5.69       26.30     27.28 o 
  13  -5   6        5.10        6.53     28.95 o 
  14  -5   6       79.13       62.28     32.15 o 
 -10  -4   6      155.13      123.52     34.96 o 
  -9  -4   6       23.45       19.85     17.97 o 
  -8  -4   6      101.05      171.97     18.73 o 
  -7  -4   6       19.74       26.33     19.89 o 
  -6  -4   6       71.01       52.07     14.60 o 
  -5  -4   6      298.77      313.35     21.17 o 
  -4  -4   6        1.89       -0.39     10.55 o 
  -3  -4   6       93.50       84.63     14.56 o 
  -2  -4   6       47.08       71.25     13.64 o 
  -1  -4   6       87.62       85.21     13.60 o 
   0  -4   6       27.23       16.07     11.14 o 
   1  -4   6      778.77      705.51     55.33 o 
   2  -4   6        0.85      -12.55      9.97 o 
   3  -4   6        3.74       -1.80      9.89 o 
   4  -4   6      269.20      288.77     19.73 o 
   5  -4   6      304.65      307.56     19.37 o 
   6  -4   6       12.81       75.25     14.79 o 
   7  -4   6       55.74       48.10     15.47 o 
   8  -4   6       54.44       50.74     15.49 o 
   9  -4   6      192.79      165.84     18.94 o 
  10  -4   6        0.09        0.10     15.28 o 
  11  -4   6       28.77       36.72     19.38 o 
  12  -4   6        7.41      -36.61     24.41 o 
  13  -4   6       13.93       -6.94     27.38 o 
  14  -4   6        4.40       30.16     28.40 o 
 -11  -3   6      214.49      183.86     45.80 o 
 -10  -3   6       11.96       -0.78     17.74 o 
  -9  -3   6      108.64       55.73     18.72 o 
  -8  -3   6       24.07       19.78     16.51 o 
  -7  -3   6      829.61      842.00     40.81 o 
  -6  -3   6      120.58      186.71     17.77 o 
  -5  -3   6        5.54        6.62     12.52 o 
  -4  -3   6     1828.39     2020.86     51.21 o 
  -3  -3   6      337.78      308.57     40.85 o 
  -2  -3   6      399.22      463.81     22.26 o 
  -1  -3   6       27.42       15.05      7.08 o 
   0  -3   6      141.75      118.90     21.22 o 
   1  -3   6       16.89       29.48     10.14 o 
   2  -3   6       54.05       74.19     14.15 o 
   3  -3   6       19.44       46.09     12.08 o 
   4  -3   6      193.52      235.07     16.15 o 
   5  -3   6      508.54      508.92     23.61 o 
   6  -3   6        5.40       26.43     14.56 o 
   7  -3   6      357.01      383.15     22.55 o 
   8  -3   6        0.68       -2.92     13.71 o 
   9  -3   6        1.13       -5.30     14.13 o 
  10  -3   6       45.25       82.25     18.04 o 
  11  -3   6       16.22       -4.91     29.47 o 
  12  -3   6       89.50       63.15     21.03 o 
  13  -3   6        5.28       10.73     27.61 o 
  14  -3   6       13.91       55.99     23.39 o 
 -11  -2   6      180.85      150.74     25.06 o 
 -10  -2   6      200.81      192.94     25.56 o 
  -9  -2   6       39.53       40.45     19.22 o 
  -8  -2   6      141.51      128.64     21.15 o 
  -7  -2   6       48.26       29.20     13.16 o 
  -6  -2   6      944.89     1140.09     36.67 o 
  -5  -2   6        1.63        5.45     12.54 o 
  -4  -2   6      962.97     1094.82     33.77 o 
  -3  -2   6      202.04      204.26     16.05 o 
  -2  -2   6       41.54       50.50     18.85 o 
  -1  -2   6        5.29        6.95      8.10 o 
   0  -2   6       49.23       62.58     10.12 o 
   1  -2   6       16.35       25.96      9.03 o 
   2  -2   6      551.16      645.07     21.72 o 
   3  -2   6        2.91        2.39      8.88 o 
   4  -2   6      261.79      357.58     20.20 o 
   5  -2   6       40.05       35.25     11.44 o 
   6  -2   6      318.19      367.66     20.52 o 
   7  -2   6       15.87       15.57     12.60 o 
   8  -2   6        6.69       16.12     13.49 o 
   9  -2   6      402.32      441.84     24.82 o 
  10  -2   6      506.89      526.72     26.88 o 
  11  -2   6        2.39      -13.55     14.76 o 
  12  -2   6       38.03       43.96     35.03 o 
  13  -2   6      107.23      142.42     34.63 o 
  14  -2   6        1.35        9.42     20.46 o 
  15  -2   6      112.62      112.72     26.78 o 
 -12  -1   6        1.51      -27.32     19.02 o 
 -11  -1   6        4.47      -14.63     17.21 o 
 -10  -1   6        0.57        1.43     17.68 o 
  -9  -1   6       47.78       16.99     17.97 o 
  -8  -1   6      208.93      175.07     25.12 o 
  -7  -1   6      613.73      645.64     28.55 o 
  -6  -1   6      177.31      251.47     18.98 o 
  -5  -1   6      649.38      558.23     25.81 o 
  -4  -1   6      502.98      599.11     27.69 o 
  -3  -1   6      217.73      173.55     28.76 o 
  -2  -1   6       96.96      131.61     12.24 o 
  -1  -1   6       16.59        7.11      7.59 o 
   0  -1   6        0.10       -2.30      7.47 o 
   1  -1   6        5.97        8.68      7.14 o 
   2  -1   6     3381.81     3480.78     70.50 o 
   3  -1   6     2447.54     2652.30     56.52 o 
   4  -1   6     1396.97     1567.67     38.08 o 
   5  -1   6      736.40      740.51     24.85 o 
   6  -1   6      615.55      810.26     40.28 o 
   7  -1   6      118.93      130.35     15.87 o 
   8  -1   6        0.01       16.09     13.10 o 
   9  -1   6       35.65       60.71     15.40 o 
  10  -1   6      608.22      717.65     30.61 o 
  11  -1   6        2.09       -4.41     14.09 o 
  12  -1   6       56.95       48.07     20.04 o 
  13  -1   6       25.17       72.95     41.60 o 
  14  -1   6      276.27      226.25     78.30 o 
  15  -1   6      118.83      107.77     59.13 o 
 -12   0   6        0.03       -8.79     20.55 o 
 -11   0   6        9.41        9.07     19.27 o 
 -10   0   6        2.40      -30.78     22.51 o 
  -9   0   6        0.01       -9.12     14.20 o 
  -8   0   6       87.76       91.59     19.53 o 
  -7   0   6      858.13      918.05     41.22 o 
  -6   0   6      294.34      304.22     19.79 o 
  -5   0   6      474.50      473.45     34.07 o 
  -4   0   6        6.69        8.80     10.30 o 
  -3   0   6      927.05      879.96     41.48 o 
  -2   0   6      168.12      184.37     12.60 o 
  -1   0   6      148.71      149.11     12.26 o 
   0   0   6        0.67       -1.11      5.79 o 
   1   0   6       59.27       62.64      7.35 o 
   2   0   6     1999.95     2399.34     50.38 o 
   3   0   6      320.60      354.04     21.38 o 
   4   0   6      187.10      234.72     13.74 o 
   5   0   6       16.01       23.65      9.29 o 
   6   0   6      321.88      317.43     20.47 o 
   7   0   6      131.05      143.56     14.57 o 
   8   0   6       39.70       54.77     13.18 o 
   9   0   6       30.32       36.27     13.75 o 
  10   0   6      223.29      176.88     17.99 o 
  11   0   6       15.28       -3.82     13.43 o 
  12   0   6       12.73       -2.06     14.54 o 
  13   0   6      317.74      319.30     74.64 o 
  14   0   6        9.25       -8.38     21.82 o 
  15   0   6       51.50       85.49     37.13 o 
 -12   1   6       41.88       64.48     23.86 o 
 -11   1   6        0.54       -2.78     19.60 o 
 -10   1   6       93.28       99.74     21.78 o 
  -9   1   6      138.22      126.63     21.56 o 
  -8   1   6      178.28      158.87     21.64 o 
  -7   1   6      247.92      205.20     31.05 o 
  -6   1   6       32.22       77.73     13.36 o 
  -5   1   6      367.01      432.16     21.76 o 
  -4   1   6      281.43      247.23     54.36 o 
  -3   1   6      436.97      437.80     19.66 o 
  -2   1   6      694.64      603.30     20.32 o 
  -1   1   6       13.54       28.68      6.78 o 
   0   1   6       62.81       67.47      6.39 o 
   1   1   6       56.54       58.93      5.04 o 
   2   1   6     1764.31     1791.55     38.22 o 
   3   1   6     1017.56      942.46     24.50 o 
   4   1   6      530.74      760.70     48.17 o 
   5   1   6      287.62      266.12     14.57 o 
   6   1   6      267.12      248.44     14.82 o 
   7   1   6      101.19      132.12     13.50 o 
   8   1   6      386.16      395.86     21.09 o 
   9   1   6       93.08      115.06     15.67 o 
  10   1   6      765.81      793.80     30.43 o 
  11   1   6       14.19       17.40     13.60 o 
  12   1   6      134.91      125.84     17.91 o 
  13   1   6       17.36       -7.60     18.78 o 
  14   1   6        0.42       -8.78     19.89 o 
  15   1   6       73.69       81.95     25.21 o 
 -13   2   6        0.14      -26.16     23.59 o 
 -12   2   6        1.56      -12.61     19.80 o 
 -11   2   6        7.19      -13.11     19.10 o 
 -10   2   6      276.50      307.53     28.37 o 
  -9   2   6       38.76       50.97     18.85 o 
  -8   2   6        8.38       32.97     17.92 o 
  -7   2   6      147.43      145.32     26.99 o 
  -6   2   6      793.39      997.47     31.59 o 
  -5   2   6      423.38      444.82     21.20 o 
  -4   2   6     1481.82     1499.55     37.58 o 
  -3   2   6      423.09      399.66     17.87 o 
  -2   2   6      350.25      365.64     15.72 o 
  -1   2   6       78.35       94.02      7.90 o 
   0   2   6      328.47      362.59     11.68 o 
   1   2   6      987.79      913.91     34.20 o 
   2   2   6      649.63      635.84     57.85 o 
   3   2   6     3491.31     3918.87     90.74 o 
   4   2   6       65.27       90.48      9.02 o 
   5   2   6      230.00      200.32     13.34 o 
   6   2   6       27.50       27.17      9.23 o 
   7   2   6      303.04      337.78     22.13 o 
   8   2   6      913.81      951.83     34.12 o 
   9   2   6       44.95       24.20     12.89 o 
  10   2   6      220.40      231.78     18.85 o 
  11   2   6        5.97       -6.96     12.61 o 
  12   2   6      133.89      119.71     17.43 o 
  13   2   6       21.28      -11.07     19.41 o 
  14   2   6        0.32        5.48     20.28 o 
  15   2   6        5.89       19.53     22.81 o 
 -13   3   6       12.87       -0.44     20.55 o 
 -12   3   6        5.08       12.76     20.17 o 
 -11   3   6       10.88       40.04     21.44 o 
 -10   3   6       27.35       16.63     19.46 o 
  -9   3   6        1.24       25.16     17.44 o 
  -8   3   6        0.52       34.85     17.67 o 
  -7   3   6      135.55      107.71     19.75 o 
  -6   3   6      304.82      274.28     22.70 o 
  -5   3   6        2.25        3.59     11.20 o 
  -4   3   6      114.97       92.24     15.12 o 
  -3   3   6      125.00      147.11     11.22 o 
  -2   3   6      110.13      110.49     20.70 o 
  -1   3   6      156.63      152.29     10.54 o 
   0   3   6       94.67       86.36      6.13 o 
   1   3   6       23.02       35.05     10.67 o 
   2   3   6     3245.60     3710.15    104.00 o 
   3   3   6     1373.11     1335.67     30.86 o 
   4   3   6     2047.66     2323.72     49.39 o 
   5   3   6       12.49       18.38      9.96 o 
   6   3   6      647.51      603.00     32.33 o 
   7   3   6       47.33       60.78     11.18 o 
   8   3   6      159.03      150.74     14.32 o 
   9   3   6      369.33      365.37     26.43 o 
  10   3   6      316.39      317.51     20.28 o 
  11   3   6      740.04      740.86     29.97 o 
  12   3   6       11.89        4.50     13.17 o 
  13   3   6       41.28       40.72     23.44 o 
  14   3   6       80.01       66.58     22.81 o 
  15   3   6        2.84      -10.46     29.76 o 
 -13   4   6       10.01       -2.60     22.17 o 
 -12   4   6       68.06       33.15     22.90 o 
 -11   4   6      160.02      123.30     24.56 o 
 -10   4   6       15.40       24.73     18.67 o 
  -9   4   6       68.06       66.42     20.39 o 
  -8   4   6       34.50       40.65     18.35 o 
  -7   4   6      118.62      132.89     20.26 o 
  -6   4   6      376.82      333.83     23.68 o 
  -5   4   6       37.49       34.86     10.04 o 
  -4   4   6      182.43      173.36     17.63 o 
  -3   4   6     1464.06     1312.19     44.54 o 
  -2   4   6      373.54      466.14     17.05 o 
  -1   4   6       46.30       60.10      7.10 o 
   0   4   6        5.70       17.12      5.74 o 
   1   4   6       39.87       21.52      5.62 o 
   2   4   6      792.33      863.45     22.41 o 
   3   4   6        3.57        7.41      5.84 o 
   4   4   6     2878.30     3215.39     81.73 o 
   5   4   6       44.80       38.92      8.51 o 
   6   4   6      286.91      309.92     16.76 o 
   7   4   6        5.83       13.00      9.58 o 
   8   4   6      116.12      120.13     14.00 o 
   9   4   6       27.86       16.65     12.07 o 
  10   4   6      295.80      387.27     31.65 o 
  11   4   6       39.22       51.63     14.15 o 
  12   4   6       83.26       48.83     15.09 o 
  13   4   6       26.24       30.75     21.12 o 
  14   4   6      131.15      108.12     23.37 o 
  15   4   6        0.17      -19.71     45.51 o 
 -13   5   6       33.84       54.95     25.03 o 
 -12   5   6        6.18       15.98     21.56 o 
 -11   5   6       98.50      104.25     24.53 o 
 -10   5   6        5.25        8.75     19.57 o 
  -9   5   6      137.63      113.70     22.58 o 
  -8   5   6      534.60      539.53     41.95 o 
  -7   5   6      451.30      345.78     27.49 o 
  -6   5   6       24.38       24.88     15.85 o 
  -5   5   6      454.75      416.22     25.20 o 
  -4   5   6     1047.61     1091.74     29.57 o 
  -3   5   6     1441.99     1488.83     35.45 o 
  -2   5   6        6.62       12.91      6.79 o 
  -1   5   6      229.96      206.81     12.36 o 
   0   5   6      532.72      569.12     18.16 o 
   1   5   6      136.44      101.99      9.20 o 
   2   5   6      731.16      807.42     22.98 o 
   3   5   6      345.02      360.06     15.81 o 
   4   5   6     1719.24     1709.93     40.09 o 
   5   5   6      345.19      270.74     15.06 o 
   6   5   6      708.98      705.17     24.35 o 
   7   5   6      337.12      399.73     20.74 o 
   8   5   6      457.62      412.48     31.66 o 
   9   5   6        9.85       11.74     12.06 o 
  10   5   6      357.65      343.15     31.72 o 
  11   5   6       26.95       20.16     15.58 o 
  12   5   6       37.94       46.74     15.06 o 
  13   5   6       78.72       69.42     16.62 o 
  14   5   6        0.39      -23.42     28.81 o 
  15   5   6       94.82       48.37     64.08 o 
 -13   6   6       20.72       -2.29     22.65 o 
 -12   6   6      130.89      142.19     25.86 o 
 -11   6   6      538.33      577.12     54.87 o 
 -10   6   6        9.44       16.73     20.80 o 
  -9   6   6       92.59      103.77     21.42 o 
  -8   6   6      434.33      432.32     30.75 o 
  -7   6   6        4.87       25.65     16.57 o 
  -6   6   6      438.04      443.54     32.06 o 
  -5   6   6      243.43      274.06     22.27 o 
  -4   6   6       94.95      106.77     11.28 o 
  -3   6   6      327.73      338.76     15.83 o 
  -2   6   6       22.00       22.99     10.02 o 
  -1   6   6      352.51      314.84     22.00 o 
   0   6   6     1641.79     1717.96     43.72 o 
   1   6   6      858.41      778.15     26.68 o 
   2   6   6      309.31      339.53     16.62 o 
   3   6   6        7.68        5.20      7.16 o 
   4   6   6      306.17      318.69     16.22 o 
   5   6   6       21.31       13.44      8.27 o 
   6   6   6      329.36      335.62     17.81 o 
   7   6   6        6.43        7.81     10.17 o 
   8   6   6      749.19      777.73     45.60 o 
   9   6   6       80.12       54.52     17.87 o 
  10   6   6      352.16      370.21     36.04 o 
  11   6   6      421.10      390.80     51.27 o 
  12   6   6       56.31       86.28     19.16 o 
  13   6   6      139.91      160.24     30.19 o 
  14   6   6      132.15       79.06     23.31 o 
 -13   7   6        1.18       31.92     24.43 o 
 -12   7   6        5.19       17.69     21.28 o 
 -11   7   6       15.80        5.56     19.49 o 
 -10   7   6      366.82      439.42     33.87 o 
  -9   7   6       28.75       60.22     21.03 o 
  -8   7   6        5.71       19.30     17.28 o 
  -7   7   6       24.85        8.71     17.55 o 
  -6   7   6      175.09      209.19     22.98 o 
  -5   7   6       97.77      118.12     18.61 o 
  -4   7   6      364.75      304.00     16.27 o 
  -3   7   6      134.63      174.40     12.29 o 
  -2   7   6      687.77      796.60     39.10 o 
  -1   7   6        2.97       26.51     10.54 o 
   0   7   6      735.72      716.95     23.21 o 
   1   7   6       81.69       70.44      9.35 o 
   2   7   6      465.89      428.73     19.18 o 
   3   7   6     1608.13     1718.24     41.68 o 
   4   7   6     2375.87     2333.68     53.39 o 
   5   7   6      187.31      205.87     15.13 o 
   6   7   6     1619.61     1403.15     38.83 o 
   7   7   6        0.81       -4.09     10.04 o 
   8   7   6     1206.08     1288.82     38.46 o 
   9   7   6       20.95       11.65     12.17 o 
  10   7   6      103.49       97.38     19.73 o 
  11   7   6      264.00      269.01     26.44 o 
  12   7   6       56.74       65.89     35.55 o 
  13   7   6        0.41       17.84     29.67 o 
  14   7   6        4.15      -11.10     19.25 o 
 -12   8   6        0.10        0.88     21.80 o 
 -11   8   6       91.33      111.58     39.85 o 
 -10   8   6      103.24      122.08     23.73 o 
  -9   8   6       39.17       54.59     30.18 o 
  -8   8   6       16.37        2.75     18.67 o 
  -7   8   6        4.53       -3.52     17.06 o 
  -6   8   6      935.86      888.11     53.04 o 
  -5   8   6       30.85       18.65     15.31 o 
  -4   8   6      342.86      295.48     17.35 o 
  -3   8   6     1225.84     1151.75     40.03 o 
  -2   8   6       99.91      146.08     12.58 o 
  -1   8   6      954.94     1010.74     28.78 o 
   0   8   6        1.47       11.97      8.63 o 
   1   8   6       23.65       23.46      8.81 o 
   2   8   6      264.24      265.02     16.14 o 
   3   8   6      209.95      201.04     15.00 o 
   4   8   6      297.04      261.04     32.19 o 
   5   8   6      294.44      293.23     18.28 o 
   6   8   6      436.76      448.35     22.80 o 
   7   8   6       33.98       41.38     12.99 o 
   8   8   6       55.10       78.15     14.38 o 
   9   8   6      227.89      211.45     19.11 o 
  10   8   6       32.98       37.81     14.79 o 
  11   8   6        1.81       13.58     14.18 o 
  12   8   6      184.15      184.99     46.18 o 
  13   8   6       49.95      134.07     34.75 o 
 -12   9   6      307.75      349.96     35.48 o 
 -11   9   6        0.58        0.25     21.03 o 
 -10   9   6       13.53        7.81     21.09 o 
  -9   9   6      174.13      155.93     25.47 o 
  -8   9   6        0.12       11.97     18.23 o 
  -7   9   6       26.56       34.66     17.39 o 
  -6   9   6       16.46       14.94     17.62 o 
  -5   9   6       38.18       47.72     17.63 o 
  -4   9   6      231.14      293.65     24.14 o 
  -3   9   6       72.76       77.62     12.22 o 
  -2   9   6      128.38      155.01     13.91 o 
  -1   9   6        9.56        5.11      9.45 o 
   0   9   6      176.63      222.10     15.37 o 
   1   9   6       46.06       45.44     10.46 o 
   2   9   6       72.97      103.14     12.89 o 
   3   9   6       11.00        9.92     10.29 o 
   4   9   6      125.52       89.67     12.83 o 
   5   9   6       50.96       69.65     13.16 o 
   6   9   6      152.97      203.40     17.30 o 
   7   9   6       59.89       49.12     13.28 o 
   8   9   6       99.85      111.88     15.94 o 
   9   9   6        0.83        1.23     13.25 o 
  10   9   6      175.79      207.08     34.94 o 
  11   9   6      127.67      123.04     19.21 o 
  12   9   6        3.75       -1.86     21.34 o 
  13   9   6       42.94       38.76     19.73 o 
 -12  10   6       28.83       60.01     30.85 o 
 -11  10   6       42.31       57.38     23.78 o 
 -10  10   6      360.80      406.91     34.84 o 
  -9  10   6       12.39       14.06     20.12 o 
  -8  10   6       11.06       21.25     20.37 o 
  -7  10   6       48.01       41.99     18.36 o 
  -6  10   6       99.52       80.61     20.55 o 
  -5  10   6       86.23       81.03     18.58 o 
  -4  10   6      624.06      544.08     25.72 o 
  -3  10   6        4.35        1.71     10.48 o 
  -2  10   6       23.95       38.80     15.34 o 
  -1  10   6       42.86       61.59     12.16 o 
   0  10   6        3.17        2.07     10.12 o 
   1  10   6        7.43       -5.59      9.53 o 
   2  10   6       39.24       21.86     11.26 o 
   3  10   6      542.13      520.97     32.39 o 
   4  10   6       57.88       85.06     13.90 o 
   5  10   6        3.26       14.75     11.61 o 
   6  10   6      290.99      301.23     20.42 o 
   7  10   6      123.92      127.58     16.74 o 
   8  10   6      160.49      198.35     37.01 o 
   9  10   6       49.24       44.73     15.29 o 
  10  10   6        2.82        2.08     13.89 o 
  11  10   6        2.46      -20.33     13.56 o 
  12  10   6      230.05      255.39     25.01 o 
 -11  11   6        0.03       -2.06     27.43 o 
 -10  11   6      109.91       92.83     24.74 o 
  -9  11   6       13.96       37.43     20.38 o 
  -8  11   6       51.93       47.94     20.41 o 
  -7  11   6        0.06      -33.00     33.36 o 
  -6  11   6      659.67      760.18     38.44 o 
  -5  11   6      165.70      199.09     23.83 o 
  -4  11   6      420.60      379.44     28.63 o 
  -3  11   6      913.96      772.86     30.49 o 
  -2  11   6       47.92       52.13     13.06 o 
  -1  11   6        0.61       -4.59     12.50 o 
   0  11   6       89.00      100.61     16.81 o 
   1  11   6      260.28      260.78     22.02 o 
   2  11   6      342.16      337.74     20.71 o 
   3  11   6      282.51      258.02     19.74 o 
   4  11   6        3.20        0.75     11.58 o 
   5  11   6      530.43      420.52     23.59 o 
   6  11   6      277.31      206.28     20.06 o 
   7  11   6      137.38      168.83     34.22 o 
   8  11   6        9.01       22.71     13.98 o 
   9  11   6       76.75       65.56     16.47 o 
  10  11   6        2.11       -1.71     15.17 o 
  11  11   6       55.08       36.12     16.28 o 
  12  11   6      113.60      104.37     20.61 o 
 -11  12   6        3.52       35.91     28.60 o 
 -10  12   6       16.77       61.97     28.20 o 
  -9  12   6        9.06       -6.91     23.99 o 
  -8  12   6       24.84       32.50     38.96 o 
  -7  12   6        1.14      -19.02     19.60 o 
  -6  12   6       14.34        5.96     24.74 o 
  -5  12   6      360.56      361.55     29.83 o 
  -4  12   6       92.91      100.70     19.50 o 
  -3  12   6      365.24      390.68     23.97 o 
  -2  12   6       76.43       82.43     14.11 o 
  -1  12   6      263.28      288.91     23.54 o 
   0  12   6      634.48      527.42     25.32 o 
   1  12   6      136.78      111.74     19.77 o 
   2  12   6      657.89      536.22     26.42 o 
   3  12   6       16.57        4.84      8.55 o 
   4  12   6      100.59      102.10     15.08 o 
   5  12   6      568.23      519.69     26.71 o 
   6  12   6      474.87      407.71     24.54 o 
   7  12   6        4.26        0.50     17.30 o 
   8  12   6       10.40       15.66     13.91 o 
   9  12   6        0.01        3.46     13.98 o 
  10  12   6        0.92       -2.85     14.63 o 
  11  12   6       31.09       22.12     17.13 o 
 -10  13   6       14.76       24.20     27.81 o 
  -9  13   6       22.87      -18.08     23.74 o 
  -8  13   6       92.94      134.49     32.22 o 
  -7  13   6       65.81       77.63     27.52 o 
  -6  13   6        4.76       16.94     23.72 o 
  -5  13   6      233.06      235.29     34.22 o 
  -4  13   6        1.13       27.29     21.97 o 
  -3  13   6      522.02      460.56     40.04 o 
  -2  13   6      369.88      398.79     28.30 o 
  -1  13   6        4.03        5.09     20.67 o 
   0  13   6       16.02       14.30     13.68 o 
   1  13   6        6.63       -4.74     21.63 o 
   2  13   6       30.79       30.23     16.05 o 
   3  13   6        0.02        4.98     25.35 o 
   4  13   6      184.57      188.69     20.87 o 
   5  13   6       42.47       33.94     12.90 o 
   6  13   6       49.11       30.59     14.62 o 
   7  13   6       22.44       21.20     13.89 o 
   8  13   6       52.60       45.75     16.20 o 
   9  13   6       18.40       13.87     16.21 o 
  10  13   6      334.89      341.67     47.22 o 
  -9  14   6       26.19       62.90     30.23 o 
  -8  14   6        7.56        0.74     25.43 o 
  -7  14   6        0.15      -16.81     21.21 o 
  -6  14   6       11.10       10.76     22.06 o 
  -5  14   6       54.95       66.27     26.09 o 
  -4  14   6       34.93       44.39     23.24 o 
  -3  14   6      199.43      254.19     24.64 o 
  -2  14   6      359.78      363.07     28.28 o 
  -1  14   6        4.55       12.22     15.32 o 
   0  14   6       55.97       75.93     24.47 o 
   1  14   6       82.89       99.35     32.36 o 
   2  14   6      216.14      195.61     23.66 o 
   3  14   6        0.00       11.39     15.51 o 
   4  14   6      103.83       48.90     18.25 o 
   5  14   6       76.69       95.58     20.36 o 
   6  14   6        0.38       -3.54     15.23 o 
   7  14   6      250.22      248.21     41.57 o 
   8  14   6       86.58       88.71     22.47 o 
   9  14   6      222.00      264.40     31.70 o 
  -8  15   6       27.72       -5.71     26.75 o 
  -7  15   6      237.63      265.78     38.62 o 
  -6  15   6       50.71       58.05     25.69 o 
  -5  15   6      180.55      221.63     35.52 o 
  -4  15   6        2.39       10.37     23.05 o 
  -3  15   6        0.33       29.31     21.60 o 
  -2  15   6       54.97      101.83     19.93 o 
  -1  15   6      121.77      164.24     22.52 o 
   0  15   6       43.75       50.54     27.37 o 
   1  15   6       28.10       37.35     17.09 o 
   2  15   6      206.57      204.79     25.81 o 
   3  15   6      206.33      224.51     26.79 o 
   4  15   6      243.18      241.24     27.51 o 
   5  15   6       39.56       12.48     17.46 o 
   6  15   6       34.77       33.07     24.51 o 
   7  15   6       83.34       67.60     20.73 o 
  -7  16   6        3.74       32.62     24.88 o 
  -6  16   6       16.77       40.38     27.86 o 
  -5  16   6       92.73      141.48     31.68 o 
  -4  16   6       71.03       62.88     27.34 o 
  -3  16   6       19.71       43.18     23.38 o 
  -2  16   6       33.97       28.06     24.22 o 
  -1  16   6      132.25      123.79     32.43 o 
   0  16   6      270.53      236.50     41.20 o 
   1  16   6       16.43       33.46     23.64 o 
   2  16   6      116.54      144.12     24.01 o 
   3  16   6      520.05      486.26     36.13 o 
   4  16   6        1.10       -4.81     19.44 o 
   5  16   6       47.25       46.64     21.29 o 
   6  16   6      209.16      187.22     27.24 o 
  -4  17   6      175.42      178.02     33.31 o 
  -3  17   6       80.71       77.73     29.63 o 
  -2  17   6       56.17       89.19     27.18 o 
  -1  17   6       14.25       73.85     30.20 o 
   0  17   6        2.11       13.98     23.70 o 
   1  17   6      107.67      108.33     33.35 o 
   2  17   6      224.55      235.09     36.19 o 
   3  17   6        0.70        3.99     17.97 o 
   3 -11   7        6.42       22.14     19.27 o 
  -2 -10   7      289.72      280.49     30.95 o 
  -1 -10   7      108.87      121.76     23.93 o 
   0 -10   7        2.18       31.46     19.24 o 
   1 -10   7      331.72      276.84     31.20 o 
   2 -10   7       40.47       55.00     20.64 o 
   3 -10   7       53.00       69.28     22.29 o 
   4 -10   7        0.18        2.36     32.81 o 
   5 -10   7        4.10       52.51     23.11 o 
   6 -10   7       17.08       43.95     23.41 o 
   7 -10   7       60.92       72.74     35.60 o 
  -4  -9   7      201.81      225.60     28.14 o 
  -3  -9   7      182.74      146.82     27.45 o 
  -2  -9   7       91.49       90.75     25.53 o 
  -1  -9   7        3.67       56.41     19.76 o 
   0  -9   7        5.26       12.30     25.80 o 
   1  -9   7        3.75       -5.37     16.88 o 
   2  -9   7      145.32      122.70     22.96 o 
   3  -9   7      172.50      143.98     43.42 o 
   4  -9   7        0.16       26.35     20.75 o 
   5  -9   7       22.38       25.45     21.10 o 
   6  -9   7        0.08        8.39     21.26 o 
   7  -9   7       86.21       95.30     28.99 o 
   8  -9   7      290.96      472.63    104.63 o 
   9  -9   7        9.94       -0.24     23.31 o 
  -5  -8   7      229.95      172.69     25.87 o 
  -4  -8   7        4.62       11.07     17.34 o 
  -3  -8   7       38.91       -6.58     16.23 o 
  -2  -8   7       18.21       26.86     17.19 o 
  -1  -8   7      223.42      232.45     26.54 o 
   0  -8   7      672.48      686.51     39.09 o 
   1  -8   7      243.67      313.17     30.95 o 
   2  -8   7      315.62      323.49     36.92 o 
   3  -8   7        0.02       75.71     38.92 o 
   4  -8   7      193.87      195.75     27.12 o 
   5  -8   7        1.06        9.28     20.51 o 
   6  -8   7       48.19       57.92     22.99 o 
   7  -8   7       76.95      105.19     24.74 o 
   8  -8   7        3.49       29.15     22.18 o 
   9  -8   7       83.61       97.01     26.04 o 
  10  -8   7       34.31      108.69     35.46 o 
  11  -8   7       73.71       57.99     34.06 o 
  -7  -7   7       76.89      186.89     42.50 o 
  -6  -7   7        0.32       27.23     17.90 o 
  -5  -7   7       36.61       38.10     17.82 o 
  -4  -7   7       55.62       63.32     25.60 o 
  -3  -7   7       58.95       41.66     26.45 o 
  -2  -7   7       85.96       91.70     19.95 o 
  -1  -7   7        0.96       -2.84     15.81 o 
   0  -7   7        1.22        9.78     15.18 o 
   1  -7   7       86.88       99.54     20.47 o 
   2  -7   7       24.86       58.60     18.14 o 
   3  -7   7       17.98       12.92     18.18 o 
   4  -7   7        0.32       28.36     20.25 o 
   5  -7   7        4.18      -15.52     22.85 o 
   6  -7   7       38.95       19.65     20.96 o 
   7  -7   7      598.67      561.11     37.12 o 
   8  -7   7        8.50       38.35     22.32 o 
   9  -7   7        6.91       14.22     32.46 o 
  10  -7   7        0.22       12.33     32.40 o 
  11  -7   7       10.13       40.04     31.85 o 
  12  -7   7       88.04       76.53     35.78 o 
  -8  -6   7        9.85       56.05     25.76 o 
  -7  -6   7        0.05        9.40     19.92 o 
  -6  -6   7       18.07       24.41     16.87 o 
  -5  -6   7       73.92       87.38     19.71 o 
  -4  -6   7      211.48      239.07     24.78 o 
  -3  -6   7        7.04       -3.52     14.27 o 
  -2  -6   7       74.95       63.28     17.97 o 
  -1  -6   7      507.51      397.12     30.87 o 
   0  -6   7        2.86       19.87     15.22 o 
   1  -6   7      177.31      159.06     21.36 o 
   2  -6   7      229.79      164.91     40.69 o 
   3  -6   7       91.15       86.45     30.28 o 
   4  -6   7      275.81      293.10     27.34 o 
   5  -6   7       12.27       -7.38     17.81 o 
   6  -6   7       28.42       39.82     21.40 o 
   7  -6   7      220.97      229.77     71.89 o 
   8  -6   7       51.73      111.33     40.15 o 
   9  -6   7      103.17      130.20     39.80 o 
  10  -6   7       75.99      113.56     25.94 o 
  11  -6   7        4.74      -30.92     27.41 o 
  12  -6   7        1.17       42.96     30.33 o 
  -9  -5   7       98.61       43.59     24.68 o 
  -8  -5   7        6.92        2.25     21.35 o 
  -7  -5   7       21.69        9.98     16.94 o 
  -6  -5   7        0.01       -9.11     14.25 o 
  -5  -5   7       25.27        8.28     15.42 o 
  -4  -5   7        0.18        8.30     14.99 o 
  -3  -5   7        0.90       -9.51     13.78 o 
  -2  -5   7       16.47       -0.09     19.63 o 
  -1  -5   7        7.51       14.11     13.82 o 
   0  -5   7        0.36        0.11     13.41 o 
   1  -5   7        3.59        7.16     14.57 o 
   2  -5   7       41.57       12.76     35.72 o 
   3  -5   7      814.18      849.05     40.04 o 
   4  -5   7      126.34      166.65     22.38 o 
   5  -5   7      320.09      371.09     29.19 o 
   6  -5   7       81.69      111.03     22.66 o 
   7  -5   7       66.26       23.18     33.83 o 
   8  -5   7       17.28       28.20     21.43 o 
   9  -5   7       32.67       19.92     22.17 o 
  10  -5   7      171.74      123.46     32.27 o 
  11  -5   7        2.81        6.02     26.21 o 
  12  -5   7       23.34       65.17     31.09 o 
  13  -5   7      108.89        7.04     30.07 o 
  -9  -4   7      154.03       94.48     21.62 o 
  -8  -4   7        2.71      -11.03     29.20 o 
  -7  -4   7      468.00      392.22     44.90 o 
  -6  -4   7      327.34      333.25     30.11 o 
  -5  -4   7        0.74       -9.94     15.59 o 
  -4  -4   7       24.16       22.25     15.23 o 
  -3  -4   7        5.69       -8.23     17.24 o 
  -2  -4   7      112.74      125.74     15.60 o 
  -1  -4   7       19.25        6.16     10.22 o 
   0  -4   7      639.74      549.64     37.92 o 
   1  -4   7       99.41       63.92     14.62 o 
   2  -4   7       96.15       78.52     38.26 o 
   3  -4   7       11.74        8.99     16.13 o 
   4  -4   7      142.55      214.57     22.81 o 
   5  -4   7     1007.03      915.38     41.13 o 
   6  -4   7       99.12      130.57     22.92 o 
   7  -4   7      309.25      321.49     28.14 o 
   8  -4   7      207.34      294.89     28.15 o 
   9  -4   7       64.11       27.62     21.00 o 
  10  -4   7       11.13       -2.52     20.83 o 
  11  -4   7       32.16       -2.30     45.66 o 
  12  -4   7        0.97      -35.89     23.93 o 
  13  -4   7        2.88       14.47     27.72 o 
  14  -4   7        4.34       -9.12     29.06 o 
 -10  -3   7       36.21       10.42     19.69 o 
  -9  -3   7       35.35       42.14     52.58 o 
  -8  -3   7      107.21      151.90     21.83 o 
  -7  -3   7       52.99       37.36     14.96 o 
  -6  -3   7      266.46      293.19     23.78 o 
  -5  -3   7      163.60      154.85     17.26 o 
  -4  -3   7      186.63      199.61     18.17 o 
  -3  -3   7       82.86       54.44     24.39 o 
  -2  -3   7       10.03        0.01      6.53 o 
  -1  -3   7       20.40       27.72     10.97 o 
   0  -3   7       76.20      101.57     15.32 o 
   1  -3   7       22.78       23.86     16.51 o 
   2  -3   7      417.84      496.52     24.47 o 
   3  -3   7        5.48       -0.86     10.37 o 
   4  -3   7      458.04      494.60     23.64 o 
   5  -3   7      293.72      284.39     29.00 o 
   6  -3   7       55.78       83.22     15.74 o 
   7  -3   7       47.00       29.53     15.19 o 
   8  -3   7      508.24      599.62     28.18 o 
   9  -3   7      202.82      180.37     19.21 o 
  10  -3   7        4.26       -5.06     24.81 o 
  11  -3   7      168.54       91.11     18.95 o 
  12  -3   7       24.18       26.51     48.43 o 
  13  -3   7      259.08      332.30     53.93 o 
  14  -3   7        0.64       24.61     29.82 o 
 -11  -2   7        4.83        1.70     24.96 o 
 -10  -2   7        2.65      -22.76     17.92 o 
  -9  -2   7       80.64       65.41     19.62 o 
  -8  -2   7      127.99      165.70     23.70 o 
  -7  -2   7       24.46       12.72     15.95 o 
  -6  -2   7       13.35       22.50     13.80 o 
  -5  -2   7       11.41        8.79     12.97 o 
  -4  -2   7       27.85       72.62     14.14 o 
  -3  -2   7       12.18       -5.91      7.10 o 
  -2  -2   7      109.38      172.80     15.45 o 
  -1  -2   7      309.34      308.67     19.80 o 
   0  -2   7     1141.30     1294.85     37.04 o 
   1  -2   7      119.10      115.06     13.32 o 
   2  -2   7       54.32       43.56     10.02 o 
   3  -2   7      504.66      528.73     21.49 o 
   4  -2   7      155.45      169.50     14.90 o 
   5  -2   7       15.36       14.85     12.42 o 
   6  -2   7        2.05        8.23     13.05 o 
   7  -2   7      124.86      151.76     17.36 o 
   8  -2   7      405.97      662.41     30.16 o 
   9  -2   7        1.23      -16.55     13.89 o 
  10  -2   7      170.98      214.73     20.43 o 
  11  -2   7        4.77        3.52     32.47 o 
  12  -2   7       20.32       41.09     20.28 o 
  13  -2   7      391.76      445.30     57.61 o 
  14  -2   7      178.48      203.44     29.00 o 
 -11  -1   7       29.50       21.02     20.44 o 
 -10  -1   7       22.12        8.08     21.91 o 
  -9  -1   7        1.15       -0.42     17.07 o 
  -8  -1   7       19.03       30.36     21.91 o 
  -7  -1   7      334.54      321.56     21.99 o 
  -6  -1   7      412.05      509.88     25.88 o 
  -5  -1   7      196.45      210.11     18.69 o 
  -4  -1   7        8.76      114.08     14.56 o 
  -3  -1   7       50.86       45.26     11.35 o 
  -2  -1   7       71.77      138.08     13.14 o 
  -1  -1   7      152.37      169.59     18.28 o 
   0  -1   7      156.59      188.35     13.17 o 
   1  -1   7      251.80      257.75     16.01 o 
   2  -1   7       28.91       60.40      9.34 o 
   3  -1   7      752.96      806.29     25.16 o 
   4  -1   7      163.97      288.08     36.07 o 
   5  -1   7      130.64      129.54     13.98 o 
   6  -1   7       36.89       71.90     13.44 o 
   7  -1   7        0.18        5.32     15.09 o 
   8  -1   7       73.12      125.41     16.37 o 
   9  -1   7       28.58       31.10     14.48 o 
  10  -1   7      270.64      282.81     25.90 o 
  11  -1   7      100.72       81.64     16.89 o 
  12  -1   7       45.31       34.52     20.82 o 
  13  -1   7       14.57       16.97     20.62 o 
  14  -1   7       43.73       36.76     40.01 o 
  15  -1   7      329.94      418.82     54.30 o 
 -11   0   7        2.73        4.10     30.63 o 
 -10   0   7      220.60      266.32     60.12 o 
  -9   0   7       53.83       29.07     18.27 o 
  -8   0   7      156.19      156.67     22.44 o 
  -7   0   7      126.89      125.52     19.94 o 
  -6   0   7       11.38      106.50     22.65 o 
  -5   0   7       95.18       88.01     14.93 o 
  -4   0   7      276.89      314.81     28.28 o 
  -3   0   7      121.27      113.20     13.25 o 
  -2   0   7      531.17      564.39     21.76 o 
  -1   0   7      149.02      158.01     16.20 o 
   0   0   7     2317.21     2608.63     64.77 o 
   1   0   7      554.13      586.36     18.79 o 
   2   0   7       48.38      115.70     16.78 o 
   3   0   7      775.70      842.07     24.47 o 
   4   0   7     1092.44     1255.65     33.11 o 
   5   0   7      296.84      317.83     17.10 o 
   6   0   7        3.08       14.11     11.11 o 
   7   0   7      849.94     1014.95     40.38 o 
   8   0   7        5.58       30.77     13.25 o 
   9   0   7       24.06        3.38     13.36 o 
  10   0   7       67.11       52.89     15.14 o 
  11   0   7        0.05      -19.43     17.35 o 
  12   0   7       59.85       46.56     16.82 o 
  13   0   7        0.88       25.01     20.48 o 
  14   0   7      227.13      250.22     77.07 o 
  15   0   7       23.30       24.41     23.48 o 
 -12   1   7      111.05      108.81     27.07 o 
 -11   1   7       43.30       20.10     42.88 o 
 -10   1   7        1.52      -13.96     18.80 o 
  -9   1   7      144.48      125.16     21.43 o 
  -8   1   7      398.40      456.41     30.13 o 
  -7   1   7      419.30      387.56     37.26 o 
  -6   1   7      141.83      204.38     17.64 o 
  -5   1   7       54.41       47.30     18.98 o 
  -4   1   7      299.27      184.31     33.38 o 
  -3   1   7       51.77       57.13     10.91 o 
  -2   1   7       86.75      128.14     11.45 o 
  -1   1   7      330.02      265.91     13.04 o 
   0   1   7       12.79       13.36      6.06 o 
   1   1   7        0.91        3.71      9.56 o 
   2   1   7     1733.52     1750.85     38.02 o 
   3   1   7      162.96      171.99     11.31 o 
   4   1   7      662.35      684.72     22.02 o 
   5   1   7       43.97       52.73     10.01 o 
   6   1   7       17.80       13.02     11.07 o 
   7   1   7      389.73      346.40     19.19 o 
   8   1   7      123.72      264.75     30.18 o 
   9   1   7       95.02       80.11     15.14 o 
  10   1   7       10.54        4.21     13.16 o 
  11   1   7       95.33       96.73     16.08 o 
  12   1   7      100.32       87.13     17.18 o 
  13   1   7      296.45      278.89     40.57 o 
  14   1   7        0.30       -3.47     20.91 o 
  15   1   7        0.00        9.82     22.98 o 
 -12   2   7       20.21       -1.93     21.48 o 
 -11   2   7        0.79      -29.56     23.66 o 
 -10   2   7       34.08       15.69     20.13 o 
  -9   2   7      155.09      134.90     23.29 o 
  -8   2   7       81.55       83.63     21.99 o 
  -7   2   7      348.05      321.77     26.41 o 
  -6   2   7       12.06       19.25     15.44 o 
  -5   2   7      317.51      329.53     19.11 o 
  -4   2   7        9.86        9.28      9.75 o 
  -3   2   7      103.50      111.65     11.61 o 
  -2   2   7      978.80      913.10     26.01 o 
  -1   2   7     1790.50     1672.04     52.51 o 
   0   2   7      315.78      380.08     18.67 o 
   1   2   7       55.25       39.09     12.81 o 
   2   2   7      601.09      736.25     33.99 o 
   3   2   7      210.61      279.16     18.39 o 
   4   2   7      512.78      596.40     19.54 o 
   5   2   7      454.72      577.92     33.98 o 
   6   2   7      205.72      211.32     14.37 o 
   7   2   7       11.96       21.88     11.41 o 
   8   2   7       20.43       33.43     12.79 o 
   9   2   7       41.14       34.55     14.17 o 
  10   2   7       10.65       24.45     13.53 o 
  11   2   7        4.15      -16.13     12.53 o 
  12   2   7      152.98      134.05     17.96 o 
  13   2   7        1.72      -19.95     14.72 o 
  14   2   7        8.02        8.23     21.04 o 
  15   2   7       37.01       22.37     22.88 o 
 -12   3   7       10.88       10.55     22.12 o 
 -11   3   7       59.19       61.98     22.85 o 
 -10   3   7       32.26        6.91     26.30 o 
  -9   3   7        3.38      -25.70     20.34 o 
  -8   3   7      704.32      788.13     63.14 o 
  -7   3   7      140.06      141.28     20.91 o 
  -6   3   7      577.42      617.32     31.75 o 
  -5   3   7       24.70       43.23     11.86 o 
  -4   3   7     1035.41     1035.42     44.03 o 
  -3   3   7        1.36        8.38      8.54 o 
  -2   3   7     1197.02     1084.73     28.64 o 
  -1   3   7       15.19       15.65      6.39 o 
   0   3   7        0.97        7.98     10.96 o 
   1   3   7      259.52      299.40     22.34 o 
   2   3   7      254.59      264.27     21.77 o 
   3   3   7     1457.28     1347.32     32.26 o 
   4   3   7     1073.78     1333.52     38.71 o 
   5   3   7     1101.99     1211.41     31.31 o 
   6   3   7      655.68      789.46     32.45 o 
   7   3   7      944.65      927.07     29.26 o 
   8   3   7      353.94      355.14     24.60 o 
   9   3   7      381.62      352.18     47.44 o 
  10   3   7       53.04       40.83     13.81 o 
  11   3   7        8.70        8.83     12.95 o 
  12   3   7      117.93      114.86     23.34 o 
  13   3   7       30.23        0.86     17.65 o 
  14   3   7       51.36       64.39     23.00 o 
  15   3   7       65.65       65.15     24.55 o 
 -12   4   7       20.14       18.78     22.64 o 
 -11   4   7        0.03       -2.63     19.73 o 
 -10   4   7        1.58        0.12     18.14 o 
  -9   4   7       44.09       41.31     21.67 o 
  -8   4   7        3.71      -12.99     17.02 o 
  -7   4   7       81.52       98.06     19.94 o 
  -6   4   7        1.12        5.05     15.66 o 
  -5   4   7       45.22       39.29     11.78 o 
  -4   4   7       27.61       -0.20      6.01 o 
  -3   4   7      128.82      121.67     11.28 o 
  -2   4   7      542.25      488.69     19.28 o 
  -1   4   7       40.89       37.40      7.52 o 
   0   4   7     1645.80     1566.87     49.52 o 
   1   4   7       17.45       24.74      4.54 o 
   2   4   7      928.25     1175.77     27.24 o 
   3   4   7      335.55      394.65     14.62 o 
   4   4   7       67.60       58.26      8.15 o 
   5   4   7      187.18      204.92     12.96 o 
   6   4   7     2220.61     2226.48     63.98 o 
   7   4   7       54.83       60.08     11.37 o 
   8   4   7        6.67       16.84     11.10 o 
   9   4   7      102.53      102.29     14.73 o 
  10   4   7      159.42      144.50     16.21 o 
  11   4   7        0.24       11.14     12.79 o 
  12   4   7        0.97      -11.31     13.17 o 
  13   4   7        0.94       10.63     14.83 o 
  14   4   7       37.69       26.44     21.09 o 
  15   4   7        5.18        5.38     21.74 o 
 -12   5   7       50.97       51.15     23.28 o 
 -11   5   7      223.46      219.52     37.29 o 
 -10   5   7        6.55      -21.70     20.31 o 
  -9   5   7       69.08       31.04     40.08 o 
  -8   5   7       35.55       55.22     28.65 o 
  -7   5   7       34.06       55.07     17.98 o 
  -6   5   7       69.26       69.09     17.92 o 
  -5   5   7       22.17       17.53     14.51 o 
  -4   5   7       80.24       87.47     11.79 o 
  -3   5   7        5.84        9.33      8.16 o 
  -2   5   7      424.69      402.70     16.87 o 
  -1   5   7      185.34      215.44     12.29 o 
   0   5   7      478.08      479.35     16.83 o 
   1   5   7      132.01      142.27     15.66 o 
   2   5   7       14.63       24.68      6.35 o 
   3   5   7     3550.24     3634.69     83.59 o 
   4   5   7       99.93       92.48      9.61 o 
   5   5   7       47.73       22.94      8.36 o 
   6   5   7      588.80      542.53     22.16 o 
   7   5   7       34.63       32.96     10.84 o 
   8   5   7     1109.08     1151.78     34.88 o 
   9   5   7      180.30      167.95     16.88 o 
  10   5   7       11.45        0.66     11.90 o 
  11   5   7       78.75       82.99     16.78 o 
  12   5   7       14.97       10.06     15.20 o 
  13   5   7      182.98      159.20     27.87 o 
  14   5   7       44.36        8.83     20.48 o 
 -12   6   7      227.08      279.32     32.21 o 
 -11   6   7        0.00      -29.23     19.49 o 
 -10   6   7        7.02        5.10     19.81 o 
  -9   6   7        9.52        5.49     19.40 o 
  -8   6   7        2.16      -22.50     17.09 o 
  -7   6   7       19.25        9.56     17.20 o 
  -6   6   7       38.49       50.86     17.72 o 
  -5   6   7      254.31      243.23     25.20 o 
  -4   6   7      144.39      166.12     13.13 o 
  -3   6   7        0.63       -0.21      3.85 o 
  -2   6   7      812.35      802.72     24.23 o 
  -1   6   7     1523.94     1490.10     39.95 o 
   0   6   7     2442.57     2609.43     55.12 o 
   1   6   7      474.64      475.95     25.61 o 
   2   6   7       22.88       26.66      7.60 o 
   3   6   7      319.19      275.94     14.71 o 
   4   6   7      112.44      103.85     10.80 o 
   5   6   7       88.49      100.17     12.83 o 
   6   6   7      184.17      128.27     19.14 o 
   7   6   7      193.51      157.15     14.83 o 
   8   6   7      281.07      265.02     18.82 o 
   9   6   7      445.03      404.10     22.85 o 
  10   6   7      117.64      117.30     19.25 o 
  11   6   7      195.15      184.39     19.77 o 
  12   6   7        5.17        3.35     13.33 o 
  13   6   7       84.01       87.67     17.80 o 
  14   6   7        7.33       15.55     15.29 o 
 -12   7   7        5.37       -3.18     34.02 o 
 -11   7   7        9.39       14.02     21.84 o 
 -10   7   7       41.64       23.66     20.96 o 
  -9   7   7       50.56       43.63     20.84 o 
  -8   7   7      235.41      236.44     25.82 o 
  -7   7   7      253.99      256.76     39.16 o 
  -6   7   7      303.50      306.57     26.42 o 
  -5   7   7       28.68        3.91     21.09 o 
  -4   7   7      360.65      351.27     18.30 o 
  -3   7   7      154.22      151.55     16.28 o 
  -2   7   7      656.40      718.53     42.93 o 
  -1   7   7        4.91        1.37      7.15 o 
   0   7   7      229.11      218.74     14.11 o 
   1   7   7      411.78      389.57     25.93 o 
   2   7   7     1147.63     1165.62     55.42 o 
   3   7   7       47.94       35.44     10.68 o 
   4   7   7      497.63      428.77     22.00 o 
   5   7   7       43.32       38.33     11.67 o 
   6   7   7      379.87      356.85     22.45 o 
   7   7   7      222.67      178.25     18.82 o 
   8   7   7     1902.80     1908.97     58.02 o 
   9   7   7      254.85      266.99     20.21 o 
  10   7   7       32.21       43.51     13.71 o 
  11   7   7       29.70       32.46     13.98 o 
  12   7   7       67.03       46.57     23.11 o 
  13   7   7        4.00       23.82     14.85 o 
  14   7   7       80.62       89.28     23.57 o 
 -12   8   7        5.36       14.54     22.55 o 
 -11   8   7       20.47       48.32     23.11 o 
 -10   8   7      381.42      460.31     35.09 o 
  -9   8   7       65.62       85.00     22.55 o 
  -8   8   7        5.52       23.05     23.24 o 
  -7   8   7       45.75       18.53     18.33 o 
  -6   8   7      382.18      328.11     27.63 o 
  -5   8   7        0.02       -0.22     15.40 o 
  -4   8   7      267.87      265.10     22.71 o 
  -3   8   7      358.96      357.74     19.16 o 
  -2   8   7       86.61      103.48     16.55 o 
  -1   8   7       13.07       19.60     11.44 o 
   0   8   7     3382.90     3293.96     81.68 o 
   1   8   7      333.58      299.96     15.93 o 
   2   8   7      158.57      230.25     15.54 o 
   3   8   7     1257.74     1211.85     34.27 o 
   4   8   7       86.68       67.90     11.30 o 
   5   8   7      153.89      192.88     15.49 o 
   6   8   7       52.43       52.06     12.23 o 
   7   8   7     1994.42     1943.35     50.43 o 
   8   8   7       24.32       31.29     12.44 o 
   9   8   7        0.53       -2.15     14.92 o 
  10   8   7       11.20       10.47     15.20 o 
  11   8   7       57.16       96.98     24.44 o 
  12   8   7        1.08       27.45     21.27 o 
  13   8   7       44.75       66.53     26.58 o 
 -12   9   7        7.93        1.12     29.76 o 
 -11   9   7        9.99       36.07     34.94 o 
 -10   9   7      106.96      102.57     40.71 o 
  -9   9   7       46.93       26.11     23.73 o 
  -8   9   7      266.58      299.69     30.70 o 
  -7   9   7      267.84      293.38     27.45 o 
  -6   9   7      183.44      162.80     21.98 o 
  -5   9   7      592.06      585.39     33.84 o 
  -4   9   7      307.85      272.57     26.69 o 
  -3   9   7        2.40        3.61      9.39 o 
  -2   9   7       67.88       64.24     30.08 o 
  -1   9   7       39.21       30.84     10.31 o 
   0   9   7      154.00      158.55     13.75 o 
   1   9   7       19.59       21.09      9.80 o 
   2   9   7       97.49      108.42     12.98 o 
   3   9   7      273.85      329.89     19.23 o 
   4   9   7      171.75      134.49     22.36 o 
   5   9   7      157.80      199.36     16.91 o 
   6   9   7      188.00      180.22     16.69 o 
   7   9   7      344.90      358.79     22.00 o 
   8   9   7      104.65       96.84     15.78 o 
   9   9   7        7.72       12.84     13.31 o 
  10   9   7      103.65      117.47     18.02 o 
  11   9   7       51.48       30.30     17.77 o 
  12   9   7       58.22       72.69     20.19 o 
  13   9   7        8.79       48.74     40.88 o 
 -11  10   7        0.33      -31.65     21.10 o 
 -10  10   7      136.38      162.50     26.46 o 
  -9  10   7       21.03       11.45     20.67 o 
  -8  10   7        3.58       14.00     25.38 o 
  -7  10   7        7.88       -4.86     17.97 o 
  -6  10   7      131.54       99.50     20.33 o 
  -5  10   7      293.41      380.21     29.17 o 
  -4  10   7       65.66       74.11     18.31 o 
  -3  10   7      168.98      160.35     15.47 o 
  -2  10   7        9.26       -7.95     10.28 o 
  -1  10   7       72.61       73.94     12.71 o 
   0  10   7       27.31       27.83     11.07 o 
   1  10   7        7.55        7.74     10.21 o 
   2  10   7       54.44       55.90     12.22 o 
   3  10   7       58.69       60.87     12.61 o 
   4  10   7      371.35      336.11     20.01 o 
   5  10   7      181.35      150.91     16.36 o 
   6  10   7       92.57       97.19     14.60 o 
   7  10   7       59.74       60.25     14.11 o 
   8  10   7       45.02       47.24     17.86 o 
   9  10   7       17.76       16.96     14.39 o 
  10  10   7       97.51      131.78     18.56 o 
  11  10   7       48.73       47.83     16.89 o 
  12  10   7        3.61      -11.13     17.65 o 
 -11  11   7       47.45       15.97     41.77 o 
 -10  11   7      270.75      307.52     45.46 o 
  -9  11   7        0.70      -16.35     17.98 o 
  -8  11   7       27.68       24.58     20.74 o 
  -7  11   7       49.12       62.03     21.26 o 
  -6  11   7       14.91       14.49     17.55 o 
  -5  11   7        1.78        7.14     16.11 o 
  -4  11   7     2230.94     2182.83     66.92 o 
  -3  11   7      135.45      146.36     15.82 o 
  -2  11   7      117.46      124.80     19.44 o 
  -1  11   7       20.85       18.63     13.31 o 
   0  11   7        1.09        0.60     11.23 o 
   1  11   7      167.64      178.41     16.57 o 
   2  11   7      106.37       96.69     14.99 o 
   3  11   7       14.00        8.41     11.38 o 
   4  11   7       27.13       27.45     12.42 o 
   5  11   7        1.04        8.42     12.06 o 
   6  11   7      397.76      377.17     23.01 o 
   7  11   7      613.08      496.71     26.19 o 
   8  11   7        0.73       -1.76     13.09 o 
   9  11   7      487.52      566.31     29.57 o 
  10  11   7       87.51       65.25     17.16 o 
  11  11   7       60.85       80.40     19.77 o 
  12  11   7      113.44       95.88     25.66 o 
 -10  12   7        8.95       -5.78     21.76 o 
  -9  12   7      219.51      264.74     30.82 o 
  -8  12   7        2.56       -2.92     18.82 o 
  -7  12   7        2.09      -17.40     19.20 o 
  -6  12   7        3.32        4.91     18.45 o 
  -5  12   7       77.04       66.67     19.41 o 
  -4  12   7      995.46      961.60     42.54 o 
  -3  12   7        5.86        6.88     11.81 o 
  -2  12   7       69.76       87.26     15.83 o 
  -1  12   7      148.25      133.13     18.01 o 
   0  12   7      449.05      415.60     24.54 o 
   1  12   7      108.24      123.78     20.65 o 
   2  12   7      195.29      182.81     17.91 o 
   3  12   7        0.64       -2.24     11.25 o 
   4  12   7       68.63       70.98     16.96 o 
   5  12   7       44.74       13.44     13.25 o 
   6  12   7       77.89       76.70     15.31 o 
   7  12   7      258.65      290.80     22.76 o 
   8  12   7       15.92       18.55     20.06 o 
   9  12   7       45.13       42.65     16.48 o 
  10  12   7       45.32       49.38     16.74 o 
  11  12   7      102.70      155.24     31.67 o 
 -10  13   7        9.37       18.25     27.76 o 
  -9  13   7       40.71       56.42     28.60 o 
  -8  13   7       11.17       27.49     25.67 o 
  -7  13   7       54.12       88.49     28.53 o 
  -6  13   7       21.11       14.21     23.07 o 
  -5  13   7       32.06       37.61     23.31 o 
  -4  13   7      223.59      241.25     26.09 o 
  -3  13   7      747.75      658.53     35.68 o 
  -2  13   7      611.57      597.63     27.90 o 
  -1  13   7        4.42       14.53     16.87 o 
   0  13   7       19.48       17.64     12.18 o 
   1  13   7       53.65       61.66     17.99 o 
   2  13   7      674.07      640.75     56.81 o 
   3  13   7      438.15      428.17     24.71 o 
   4  13   7      225.65      212.66     24.03 o 
   5  13   7       32.74       34.90     14.38 o 
   6  13   7      119.67      119.65     18.09 o 
   7  13   7        0.02       10.93     13.89 o 
   8  13   7       84.74      110.45     18.09 o 
   9  13   7      272.08      293.01     38.96 o 
  10  13   7      331.69      306.26     28.87 o 
  -9  14   7       21.57        8.66     25.92 o 
  -8  14   7       26.08       41.49     25.42 o 
  -7  14   7        6.65       29.28     26.08 o 
  -6  14   7      143.99      170.30     32.20 o 
  -5  14   7      145.75      168.35     31.21 o 
  -4  14   7      417.81      415.64     41.83 o 
  -3  14   7      227.68      276.02     35.29 o 
  -2  14   7       70.71       64.12     16.64 o 
  -1  14   7      733.45      626.61     36.03 o 
   0  14   7       28.28       41.25     16.31 o 
   1  14   7      788.52      714.54     53.12 o 
   2  14   7      320.81      370.10     30.50 o 
   3  14   7        3.20        8.60     14.50 o 
   4  14   7      490.68      468.79     32.77 o 
   5  14   7       60.75       57.29     18.73 o 
   6  14   7       14.09       -0.59     15.10 o 
   7  14   7       17.95       35.77     18.21 o 
   8  14   7       58.02       39.77     30.71 o 
   9  14   7        0.77       10.63     18.58 o 
  -8  15   7      107.56      150.36     34.89 o 
  -7  15   7        0.58      -23.52     23.23 o 
  -6  15   7       44.19       33.58     25.52 o 
  -5  15   7       12.16       25.43     23.97 o 
  -4  15   7      544.16      524.71     45.38 o 
  -3  15   7       19.46       12.91     21.67 o 
  -2  15   7       25.15       32.40     16.35 o 
  -1  15   7        4.13       17.17     15.39 o 
   0  15   7        1.62        7.90     15.84 o 
   1  15   7        0.59       14.76     16.48 o 
   2  15   7       31.06       24.52     16.12 o 
   3  15   7       84.63       81.01     32.20 o 
   4  15   7      132.38      163.91     23.94 o 
   5  15   7        6.44       25.57     17.32 o 
   6  15   7       24.30       24.73     17.57 o 
   7  15   7        2.73        1.13     16.53 o 
   8  15   7      205.93      159.12     40.68 o 
  -6  16   7      110.72       67.12     28.88 o 
  -5  16   7        0.05        2.04     23.16 o 
  -4  16   7      161.29      132.46     31.08 o 
  -3  16   7       17.87       36.87     23.37 o 
  -2  16   7        2.33      -23.39     20.32 o 
  -1  16   7      187.41      199.79     53.50 o 
   0  16   7      163.90      226.01     40.89 o 
   1  16   7      187.80      165.11     24.81 o 
   2  16   7       48.28       36.50     17.84 o 
   3  16   7       34.13       46.10     19.58 o 
   4  16   7       15.32       31.99     26.66 o 
   5  16   7       30.66       45.39     19.06 o 
   6  16   7      368.98      300.23     48.81 o 
  -4  17   7      153.06      188.68     35.05 o 
  -3  17   7        3.18       -5.59     23.01 o 
  -2  17   7       26.75       39.03     25.33 o 
  -1  17   7        1.66       -7.62     19.90 o 
   0  17   7        8.57       47.45     19.12 o 
   1  17   7       69.79       74.26     21.56 o 
   2  17   7       26.60       16.57     20.85 o 
   3  17   7      258.67      249.34     62.58 o 
   4  17   7       45.16       20.48     22.17 o 
   2 -10   8      203.84      226.32     52.76 o 
   3 -10   8       46.54       32.29     37.10 o 
   4 -10   8        0.57       25.75     38.24 o 
  -2  -9   8      171.34      197.24     47.63 o 
  -1  -9   8        2.36       31.18     37.63 o 
   0  -9   8        1.62       35.38     37.84 o 
   1  -9   8       77.51      122.50     43.01 o 
   2  -9   8       61.67      116.62     42.71 o 
   3  -9   8       46.97       29.84     39.37 o 
   4  -9   8      129.96      124.18     45.10 o 
   5  -9   8       33.35       75.93     38.55 o 
   6  -9   8       50.60       59.06     39.69 o 
   7  -9   8      279.55      216.78     53.97 o 
   8  -9   8       57.53       46.10     40.70 o 
  -4  -8   8        4.53       16.49     36.36 o 
  -3  -8   8      222.33      277.91     50.13 o 
  -2  -8   8       38.45       56.83     38.35 o 
  -1  -8   8        0.97       22.30     35.28 o 
   0  -8   8        0.19       -5.38     34.41 o 
   1  -8   8       10.98        8.29     34.30 o 
   2  -8   8       18.68       38.37     36.48 o 
   3  -8   8        6.08       55.05     39.57 o 
   4  -8   8        0.53      -27.06     37.54 o 
   5  -8   8       24.67       26.58     40.11 o 
   6  -8   8       40.83       35.82     37.74 o 
   7  -8   8       11.28       49.71     38.79 o 
   8  -8   8       33.16        6.41     38.46 o 
   9  -8   8       80.46       76.41     44.44 o 
  10  -8   8       49.15       48.67     43.32 o 
  -5  -7   8       22.66       36.49     35.88 o 
  -4  -7   8       54.33       63.44     36.32 o 
  -3  -7   8        0.07       25.63     34.42 o 
  -2  -7   8        3.60        3.45     15.56 o 
  -1  -7   8       12.75       12.97     20.68 o 
   0  -7   8       14.72       13.01     17.85 o 
   1  -7   8        1.99        2.19     16.80 o 
   2  -7   8      125.53      169.54     47.27 o 
   3  -7   8       41.35       65.77     39.43 o 
   4  -7   8       29.03       56.83     21.96 o 
   5  -7   8       67.37       62.48     22.99 o 
   6  -7   8      105.86      171.04     26.66 o 
   7  -7   8       38.14        0.14     20.66 o 
   8  -7   8      126.78      159.80     48.67 o 
   9  -7   8       70.36       -9.21     38.30 o 
  10  -7   8      253.16      238.14     55.16 o 
  -7  -6   8        0.69       24.34     34.15 o 
  -6  -6   8       76.66      167.77     41.52 o 
  -5  -6   8       19.08        8.50     16.00 o 
  -4  -6   8        1.46       21.82     17.16 o 
  -3  -6   8       13.59       30.97     16.92 o 
  -2  -6   8        8.18       22.39     15.74 o 
  -1  -6   8       47.91       42.95     17.34 o 
   0  -6   8        3.56        5.99     15.16 o 
   1  -6   8       91.03      109.57     20.98 o 
   2  -6   8       29.29       30.29     19.60 o 
   3  -6   8       98.38       41.82     38.35 o 
   4  -6   8       15.20        7.93     18.30 o 
   5  -6   8      204.75      169.91     46.77 o 
   6  -6   8       18.91        6.67     20.00 o 
   7  -6   8        0.86        1.64     21.29 o 
   8  -6   8      167.67      187.51     38.40 o 
   9  -6   8        3.30       38.69     24.01 o 
  10  -6   8       65.90       83.33     66.95 o 
  -7  -5   8       83.69      111.59     37.43 o 
  -6  -5   8        0.39       17.10     24.42 o 
  -5  -5   8       74.90      116.07     20.53 o 
  -4  -5   8       90.74       96.22     19.50 o 
  -3  -5   8      174.23      142.80     20.31 o 
  -2  -5   8      171.61      158.57     20.32 o 
  -1  -5   8        0.00       -8.14     10.87 o 
   0  -5   8       91.00       71.27     35.87 o 
   1  -5   8       38.79       50.41     31.25 o 
   2  -5   8        5.43        6.12     14.15 o 
   3  -5   8        0.80       20.72     16.31 o 
   4  -5   8       82.40      103.44     20.33 o 
   5  -5   8       24.59        5.71     18.54 o 
   6  -5   8      536.69      553.48     35.44 o 
   7  -5   8       36.56       25.17     30.48 o 
   8  -5   8      447.49      528.23     37.75 o 
   9  -5   8        2.65        8.12     33.27 o 
  10  -5   8       66.30       96.25     25.28 o 
  11  -5   8       15.74      -22.15     56.58 o 
  12  -5   8        0.42        0.75     27.82 o 
  -8  -4   8        9.32       34.72     24.01 o 
  -7  -4   8        0.34       15.35     40.38 o 
  -6  -4   8        9.44        6.75     50.55 o 
  -5  -4   8        3.83       10.90     33.43 o 
  -4  -4   8       19.29       50.37     17.01 o 
  -3  -4   8        0.54        1.03     13.37 o 
  -2  -4   8      111.91      102.11     35.83 o 
  -1  -4   8       60.92       23.26     17.20 o 
   0  -4   8       85.90       81.76     26.20 o 
   1  -4   8      517.63      381.46     39.59 o 
   2  -4   8       78.83      128.53     19.01 o 
   3  -4   8       45.34       47.76     17.27 o 
   4  -4   8       32.24       13.71     30.66 o 
   5  -4   8      362.00      315.70     26.63 o 
   6  -4   8      261.42      242.92     37.78 o 
   7  -4   8        9.46        7.68     19.26 o 
   8  -4   8       91.16       95.04     23.66 o 
   9  -4   8       20.32       12.99     22.18 o 
  10  -4   8       29.35      -11.48     38.44 o 
  11  -4   8       63.06       26.36     60.38 o 
  12  -4   8       22.65       38.97     29.00 o 
  13  -4   8       32.28       68.21     31.28 o 
  -9  -3   8        4.38       -6.67     18.55 o 
  -8  -3   8      166.75      171.52     24.63 o 
  -7  -3   8      104.21       94.28     21.61 o 
  -6  -3   8        0.23        3.13     13.88 o 
  -5  -3   8       17.56       16.42     13.57 o 
  -4  -3   8      256.93      247.89     19.48 o 
  -2  -3   8      304.10      291.22     19.73 o 
  -1  -3   8       41.91       56.45     13.22 o 
   0  -3   8       48.97       51.24     12.94 o 
   1  -3   8       43.41       56.77     13.03 o 
   2  -3   8       22.24       26.50     11.64 o 
   3  -3   8      418.04      452.47     22.03 o 
   4  -3   8      961.49     1661.64     43.96 o 
   5  -3   8      257.59      278.36     25.74 o 
   6  -3   8      905.56     1311.12     39.67 o 
   7  -3   8      127.78      110.73     17.19 o 
   8  -3   8       70.95       24.50     15.74 o 
   9  -3   8       20.43       -7.68     22.33 o 
  10  -3   8       64.20       77.32     23.10 o 
  11  -3   8       14.24      -14.64     19.60 o 
  12  -3   8       76.31       67.37     75.63 o 
  13  -3   8        8.29      -38.10     25.40 o 
  14  -3   8       19.14       19.62     29.83 o 
 -10  -2   8       59.13       70.13     45.75 o 
  -9  -2   8        0.00      -17.29     19.21 o 
  -8  -2   8      165.33      209.06     25.28 o 
  -7  -2   8      425.84      404.43     42.69 o 
  -6  -2   8        9.12       -5.80     19.37 o 
  -5  -2   8       74.86       57.68     15.24 o 
  -4  -2   8      387.36      474.74     38.29 o 
  -3  -2   8       38.01       38.53     13.30 o 
  -2  -2   8      104.24      147.64     17.53 o 
  -1  -2   8       31.74       27.68      9.53 o 
   0  -2   8        5.11       15.25     10.46 o 
   1  -2   8      347.99      295.73     17.54 o 
   2  -2   8       28.57       51.65     29.61 o 
   3  -2   8       10.88       15.93     10.73 o 
   4  -2   8      728.98     1110.51     33.78 o 
   5  -2   8        0.09        9.74     12.97 o 
   6  -2   8      690.86      931.98     33.26 o 
   7  -2   8     1059.32     1021.85     51.43 o 
   8  -2   8      170.91      146.04     18.48 o 
   9  -2   8        1.95        7.90     17.34 o 
  10  -2   8       67.82       60.11     19.08 o 
  11  -2   8       74.72       90.90     24.63 o 
  12  -2   8      250.15      301.81     36.36 o 
  13  -2   8      213.25      229.06     28.51 o 
  14  -2   8        3.84       16.99     22.57 o 
 -10  -1   8       80.21       68.16     22.29 o 
  -9  -1   8       22.29       33.21     19.86 o 
  -8  -1   8        0.76       18.44     17.94 o 
  -7  -1   8        0.79      -16.94     15.55 o 
  -6  -1   8       58.02       80.93     18.37 o 
  -5  -1   8      125.74       95.21     25.31 o 
  -4  -1   8     1582.10     1627.46     64.30 o 
  -3  -1   8        0.94       -3.76     12.96 o 
  -2  -1   8       45.77       44.06     11.38 o 
  -1  -1   8      223.09      230.25     15.95 o 
   0  -1   8        2.01        2.40      8.35 o 
   1  -1   8      120.47      124.12     13.19 o 
   2  -1   8      242.11      318.80     16.26 o 
   3  -1   8        1.89       -0.49      9.44 o 
   4  -1   8     1052.32     1140.17     34.37 o 
   5  -1   8      808.01      883.83     29.69 o 
   6  -1   8      620.45      844.95     30.14 o 
   7  -1   8      166.40      162.84     17.43 o 
   8  -1   8        3.89       67.55     15.92 o 
   9  -1   8       81.20       66.65     15.99 o 
  10  -1   8      110.96      125.09     18.80 o 
  11  -1   8        6.59      -18.06     15.16 o 
  12  -1   8       15.21       11.95     16.88 o 
  13  -1   8        2.68       -7.96     20.14 o 
  14  -1   8        0.11       -5.39     33.21 o 
 -11   0   8        4.73      -11.52     21.27 o 
 -10   0   8       49.14       67.97     22.24 o 
  -9   0   8        4.14      -14.03     17.20 o 
  -8   0   8      200.61      226.31     25.12 o 
  -7   0   8        0.01      -15.40     18.98 o 
  -6   0   8      128.21      139.35     16.87 o 
  -5   0   8      155.87      131.24     19.69 o 
  -4   0   8      871.33     1178.32     36.78 o 
  -3   0   8      820.95      897.73     30.79 o 
  -2   0   8      190.02      231.81     16.16 o 
  -1   0   8      173.17      156.00     18.64 o 
   0   0   8      967.65     1064.61     29.58 o 
   1   0   8       25.78       39.37      7.44 o 
   2   0   8      461.20      686.58     21.73 o 
   3   0   8       26.25       27.01      8.45 o 
   4   0   8       25.92       43.36     18.09 o 
   5   0   8     1669.16     1836.14     45.16 o 
   6   0   8      132.76      166.09     15.62 o 
   7   0   8      138.24      135.35     16.03 o 
   8   0   8       46.25       65.17     15.54 o 
   9   0   8       61.06       85.49     15.85 o 
  10   0   8       10.49       -8.85     13.78 o 
  11   0   8        2.15      -22.20     14.80 o 
  12   0   8       85.55       60.08     18.18 o 
  13   0   8       41.93       35.17     45.22 o 
  14   0   8       10.09      -34.77     47.26 o 
 -11   1   8        0.08      -17.58     20.56 o 
 -10   1   8       14.99        8.45     46.41 o 
  -9   1   8      105.19       58.66     20.75 o 
  -8   1   8       25.00       21.40     18.35 o 
  -7   1   8      394.05      323.44     26.17 o 
  -6   1   8      302.51      409.68     27.41 o 
  -5   1   8      286.32      230.22     27.95 o 
  -4   1   8     1520.24     1535.45     42.15 o 
  -3   1   8      150.58      149.23     14.17 o 
  -2   1   8      227.32      265.55     15.72 o 
  -1   1   8       45.44       34.37      8.40 o 
   0   1   8        1.69      -12.87      8.63 o 
   1   1   8      767.26      675.27     33.81 o 
   2   1   8      295.71      298.52     49.03 o 
   3   1   8     1357.53     1459.46     34.24 o 
   4   1   8      719.31      796.20     24.72 o 
   5   1   8       11.65        7.31     10.02 o 
   6   1   8       61.88       63.79     12.52 o 
   7   1   8       12.65        5.37     12.26 o 
   8   1   8       20.17       64.28     15.04 o 
   9   1   8       10.78       21.93     13.67 o 
  10   1   8      180.55      249.80     20.27 o 
  11   1   8      364.54      389.53     24.55 o 
  12   1   8        2.23        6.44     15.26 o 
  13   1   8       68.52       56.97     24.07 o 
  14   1   8        0.13        1.10     30.02 o 
  15   1   8       32.04       27.78     23.97 o 
 -11   2   8      153.30      117.76     25.53 o 
 -10   2   8       47.50       42.04     21.36 o 
  -9   2   8       27.52       18.99     20.14 o 
  -8   2   8      252.37      256.28     25.93 o 
  -7   2   8        2.79       -3.28     20.04 o 
  -6   2   8       46.78       72.62     17.57 o 
  -5   2   8      716.39      717.08     43.70 o 
  -4   2   8      227.92      251.83     17.62 o 
  -3   2   8        0.63       -3.71     10.24 o 
  -2   2   8      470.08      435.62     18.65 o 
  -1   2   8      168.38      192.78     12.10 o 
   0   2   8      184.72      161.10     27.58 o 
   1   2   8     1874.55     1946.54     61.84 o 
   2   2   8      427.03      561.02     31.39 o 
   3   2   8       42.62       25.91     14.63 o 
   4   2   8     1600.38     2020.25     45.22 o 
   5   2   8      675.88      718.20     23.80 o 
   6   2   8        4.94       28.01     11.35 o 
   7   2   8      137.86      136.36     14.79 o 
   8   2   8       67.82       59.46     14.17 o 
   9   2   8      104.19       92.09     15.33 o 
  10   2   8       68.14       66.75     15.39 o 
  11   2   8        4.51       14.85     14.43 o 
  12   2   8       17.29       -4.42     14.80 o 
  13   2   8      449.25      445.32     27.93 o 
  14   2   8       15.92       24.64     22.71 o 
  15   2   8       46.17       67.92     25.07 o 
 -12   3   8        4.54      -31.38     20.92 o 
 -11   3   8       16.97        0.39     21.14 o 
 -10   3   8       28.73       20.16     36.25 o 
  -9   3   8       13.71      -16.54     20.61 o 
  -8   3   8        1.86       13.88     20.41 o 
  -7   3   8        2.05       -7.03     15.82 o 
  -6   3   8      414.53      361.55     26.15 o 
  -5   3   8       19.05       14.70     18.20 o 
  -4   3   8       97.46      109.70     13.93 o 
  -3   3   8        6.12       15.41      9.99 o 
  -2   3   8       50.40       82.42     12.00 o 
  -1   3   8      129.36      161.27     11.07 o 
   0   3   8      234.85      175.44     18.67 o 
   1   3   8       26.85       21.23     13.17 o 
   2   3   8     1213.52     1245.10     46.06 o 
   3   3   8      430.34      482.08     30.45 o 
   4   3   8      283.28      293.58     13.69 o 
   5   3   8       29.84       47.90      9.62 o 
   6   3   8       29.87       36.12     10.65 o 
   7   3   8       16.36       34.39     11.75 o 
   8   3   8      924.84      929.56     42.42 o 
   9   3   8      139.68      139.56     16.37 o 
  10   3   8      728.73      759.48     29.84 o 
  11   3   8      227.09      219.29     25.55 o 
  12   3   8        6.02       19.14     15.26 o 
  13   3   8       27.63       33.35     16.54 o 
  14   3   8       48.13       32.80     22.31 o 
  15   3   8        0.03      -15.98     55.05 o 
 -12   4   8        1.50       -0.28     22.78 o 
 -11   4   8       59.94       70.33     23.42 o 
 -10   4   8      341.47      317.95     30.60 o 
  -9   4   8        0.94       -8.72     18.38 o 
  -8   4   8      176.28      242.06     25.29 o 
  -7   4   8      215.21      197.27     22.85 o 
  -6   4   8      403.28      489.73     28.98 o 
  -5   4   8       10.29       55.43     36.55 o 
  -4   4   8        8.59       12.42     11.11 o 
  -3   4   8       12.44       13.74      9.73 o 
  -2   4   8      259.83      246.25     14.28 o 
  -1   4   8       24.72       15.98     10.23 o 
   0   4   8        1.12        2.81      4.44 o 
   1   4   8       11.54       14.57     12.18 o 
   2   4   8      295.77      341.78     25.91 o 
   3   4   8      231.77      258.30     13.18 o 
   4   4   8      162.66      171.01     14.23 o 
   5   4   8       31.75       20.15      8.43 o 
   7   4   8       44.84       72.94     12.06 o 
   8   4   8      960.75     1030.90     48.48 o 
   9   4   8      209.21      186.71     18.36 o 
  10   4   8      120.61      101.07     15.67 o 
  11   4   8      544.87      523.21     30.07 o 
  12   4   8        3.96      -12.03     13.65 o 
  13   4   8       33.50       26.45     15.67 o 
  14   4   8       91.87       58.70     23.34 o 
  15   4   8       41.60       66.65     31.40 o 
 -12   5   8       31.52       39.98     25.05 o 
 -11   5   8       84.96       71.86     23.55 o 
 -10   5   8       94.85      125.14     39.28 o 
  -9   5   8       52.36       11.08     19.44 o 
  -8   5   8        3.97       -6.83     17.24 o 
  -7   5   8      664.16      620.59     47.81 o 
  -6   5   8      218.95      242.02     40.75 o 
  -5   5   8       94.26       72.39     15.23 o 
  -4   5   8      131.75      154.54     27.48 o 
  -3   5   8       37.43       47.91     11.40 o 
  -2   5   8      159.61      156.94     11.81 o 
  -1   5   8       43.70       63.09      9.01 o 
   0   5   8       30.23       21.49      6.31 o 
   1   5   8      773.95      743.57     20.86 o 
   2   5   8      343.07      322.99     12.63 o 
   3   5   8        0.02       -0.64      5.69 o 
   4   5   8      909.39     1035.39     28.15 o 
   5   5   8       25.06       27.33      8.69 o 
   6   5   8     1169.98     1088.17     31.34 o 
   7   5   8        0.00        0.48     10.31 o 
   8   5   8      243.49      253.98     22.45 o 
   9   5   8       44.43       31.87     12.85 o 
  10   5   8      341.04      434.92     24.34 o 
  11   5   8      106.72       98.67     16.46 o 
  12   5   8        4.65       -5.27     13.39 o 
  13   5   8        0.37       -4.50     14.12 o 
  14   5   8       70.26       64.14     18.12 o 
 -12   6   8        6.42       11.40     23.73 o 
 -11   6   8      103.18       99.80     25.43 o 
 -10   6   8        5.14      -15.77     19.95 o 
  -9   6   8       38.74        5.57     20.24 o 
  -8   6   8        8.28       -4.69     30.66 o 
  -7   6   8        3.15       -9.25     16.21 o 
  -6   6   8       19.79       29.08     16.67 o 
  -5   6   8       14.32        1.29     15.18 o 
  -4   6   8       83.21      103.45     11.84 o 
  -3   6   8      127.73      143.54     14.25 o 
  -2   6   8      105.66      101.92     10.80 o 
  -1   6   8      199.58      193.32     12.23 o 
   0   6   8        9.28       14.41      7.15 o 
   1   6   8       76.89      104.36     15.44 o 
   2   6   8      785.74      773.57     23.36 o 
   3   6   8       59.73       66.13      8.72 o 
   4   6   8       37.90       30.04      8.63 o 
   5   6   8      246.33      272.11     15.63 o 
   6   6   8      469.17      398.85     19.87 o 
   7   6   8     1104.93     1028.69     33.64 o 
   8   6   8      472.56      434.72     22.98 o 
   9   6   8        5.23        0.25     12.08 o 
  10   6   8      128.80      126.73     16.54 o 
  11   6   8      111.65      119.69     17.47 o 
  12   6   8       35.59       25.50     14.79 o 
  13   6   8       27.69       31.98     15.57 o 
  14   6   8       22.40       20.89     15.97 o 
 -12   7   8      128.27       97.41     28.87 o 
 -11   7   8       30.91       14.78     22.40 o 
 -10   7   8        7.07       44.09     22.16 o 
  -9   7   8       12.03       17.52     19.33 o 
  -8   7   8       95.89      175.04     24.47 o 
  -7   7   8       11.90       10.59     17.08 o 
  -6   7   8       57.84      101.32     19.67 o 
  -5   7   8      592.77      573.44     31.45 o 
  -4   7   8       94.38       79.02     15.53 o 
  -3   7   8      162.91      162.58     18.29 o 
  -2   7   8       93.88       94.27     13.31 o 
  -1   7   8       94.95       91.03     10.24 o 
   0   7   8       29.29       43.29      8.90 o 
   1   7   8      226.56      204.02     13.60 o 
   2   7   8      546.61      658.60     22.93 o 
   3   7   8     1055.72     1002.64     29.14 o 
   4   7   8      198.30      156.00     12.77 o 
   5   7   8        0.05      -12.69      8.46 o 
   6   7   8      457.28      405.69     24.81 o 
   7   7   8      308.32      280.82     18.68 o 
   8   7   8      177.29      159.67     16.33 o 
   9   7   8       11.22       -3.35     11.88 o 
  10   7   8      187.10      186.47     18.56 o 
  11   7   8        2.88      -12.29     12.80 o 
  12   7   8        4.29        0.78     17.16 o 
  13   7   8       13.83       17.53     15.10 o 
  14   7   8        5.78       16.21     18.90 o 
 -12   8   8        3.84       -5.73     22.77 o 
 -11   8   8       10.37        5.31     28.38 o 
 -10   8   8       28.30       43.00     20.69 o 
  -9   8   8       11.52       40.11     21.33 o 
  -8   8   8      173.02      168.16     23.91 o 
  -7   8   8      162.21      190.25     24.27 o 
  -6   8   8      167.35      228.47     24.14 o 
  -5   8   8        5.29       12.26     16.01 o 
  -4   8   8      333.65      306.36     24.07 o 
  -3   8   8        5.88       11.90      9.34 o 
  -2   8   8       24.58        5.34     12.05 o 
  -1   8   8      248.17      250.16     15.53 o 
   0   8   8     1220.67     1223.82     33.09 o 
   1   8   8       31.41       21.63      9.60 o 
   2   8   8      154.24      175.14     14.03 o 
   3   8   8       16.89       16.24     10.99 o 
   4   8   8      228.04      185.04     26.47 o 
   5   8   8       76.21       85.61     20.68 o 
   6   8   8       35.37       37.76     13.64 o 
   7   8   8      156.00      136.82     18.37 o 
   8   8   8      385.62      412.47     22.92 o 
   9   8   8      138.90      154.76     17.58 o 
  10   8   8        7.23       31.10     17.30 o 
  11   8   8       63.08       72.30     17.97 o 
  12   8   8       54.14       77.79     15.94 o 
  13   8   8       46.86       48.71     16.87 o 
 -11   9   8        1.10       12.99     40.63 o 
 -10   9   8       67.09       67.61     27.20 o 
  -9   9   8       18.01        9.91     19.81 o 
  -8   9   8       74.03       97.18     21.83 o 
  -7   9   8      152.51      173.92     24.20 o 
  -6   9   8     2434.86     2367.96     71.34 o 
  -5   9   8      453.20      454.21     29.79 o 
  -4   9   8      196.27      201.47     21.96 o 
  -3   9   8      937.21      924.81     30.23 o 
  -2   9   8      599.59      597.98     24.53 o 
  -1   9   8      143.18      165.32     15.53 o 
   0   9   8       45.98       34.72     14.98 o 
   1   9   8       56.47       31.52     15.67 o 
   2   9   8       94.45      116.87     13.19 o 
   3   9   8      235.03      250.91     17.43 o 
   4   9   8       95.22       83.33     12.66 o 
   5   9   8       35.71       45.01     11.85 o 
   6   9   8      857.90      763.56     29.12 o 
   7   9   8       44.00       29.63     12.76 o 
   8   9   8      413.24      440.25     27.81 o 
   9   9   8       11.06        7.48     15.58 o 
  10   9   8        1.51        8.38     16.80 o 
  11   9   8       80.43       80.30     19.99 o 
  12   9   8        8.25       14.22     20.63 o 
  13   9   8       13.80       28.81     15.44 o 
 -11  10   8       77.60       46.00     27.86 o 
 -10  10   8      716.81      793.19     91.13 o 
  -9  10   8       48.82       42.04     22.40 o 
  -8  10   8       41.65       53.82     43.57 o 
  -7  10   8       66.38       74.71     20.64 o 
  -6  10   8      343.19      389.38     42.61 o 
  -5  10   8       37.26       18.27     17.10 o 
  -4  10   8       12.80       19.06     16.52 o 
  -3  10   8      427.36      423.77     22.76 o 
  -2  10   8      427.83      395.60     22.81 o 
  -1  10   8      540.46      553.07     28.69 o 
   0  10   8       60.53       68.97     11.99 o 
   1  10   8      730.79      664.14     27.07 o 
   2  10   8       10.25        9.96     10.67 o 
   3  10   8      166.39      190.95     16.60 o 
   4  10   8      595.03      463.74     24.27 o 
   5  10   8      269.86      288.12     20.08 o 
   6  10   8     1274.70     1027.82     34.22 o 
   7  10   8      309.53      309.16     22.24 o 
   8  10   8       72.67       72.21     15.34 o 
   9  10   8       34.28       51.40     15.28 o 
  10  10   8      350.86      322.27     39.68 o 
  11  10   8        8.62       23.52     19.06 o 
  12  10   8       45.15       86.38     45.59 o 
 -11  11   8      238.90      235.73     32.65 o 
 -10  11   8       73.89       78.40     25.30 o 
  -9  11   8        1.19        7.62     24.20 o 
  -8  11   8       11.01       11.68     19.55 o 
  -7  11   8       71.09       63.15     22.37 o 
  -6  11   8       30.32       18.87     18.16 o 
  -5  11   8       46.29       20.75     17.56 o 
  -4  11   8      140.58      159.12     21.36 o 
  -3  11   8       16.52       28.35     16.08 o 
  -2  11   8       92.05      103.03     14.30 o 
  -1  11   8      293.50      258.26     21.04 o 
   0  11   8        0.56        7.96     11.35 o 
   1  11   8      158.46      167.67     16.12 o 
   2  11   8       78.30       66.51     13.68 o 
   3  11   8      873.50      783.22     30.62 o 
   4  11   8      852.68      798.52     36.48 o 
   5  11   8       34.38       22.00     11.85 o 
   6  11   8      377.78      377.12     23.03 o 
   7  11   8      492.42      499.35     26.32 o 
   8  11   8       61.96       50.88     15.19 o 
   9  11   8      325.56      274.07     23.15 o 
  10  11   8       13.29       13.02     15.03 o 
  11  11   8      220.03      251.30     28.77 o 
  12  11   8       79.46       53.86     21.90 o 
 -10  12   8        7.39      -28.27     18.85 o 
  -9  12   8       36.12       48.39     24.19 o 
  -8  12   8        7.39        9.64     19.64 o 
  -7  12   8       32.27       32.67     21.65 o 
  -6  12   8        1.91       -5.38     18.57 o 
  -5  12   8        8.67       -4.00     31.79 o 
  -4  12   8       82.87       58.47     19.06 o 
  -3  12   8      100.33      106.67     24.90 o 
  -2  12   8       29.96       34.42     25.49 o 
  -1  12   8      617.15      533.51     30.49 o 
   0  12   8      600.03      541.02     26.08 o 
   1  12   8        0.49      -11.38     15.00 o 
   2  12   8      173.28      207.13     18.74 o 
   3  12   8        3.46       -5.48     11.48 o 
   4  12   8       53.98       43.00     13.38 o 
   5  12   8      592.74      565.16     27.41 o 
   6  12   8       33.52       46.75     14.23 o 
   7  12   8       28.69       30.68     14.17 o 
   8  12   8       82.73      122.56     18.14 o 
   9  12   8       21.08        3.15     14.41 o 
  10  12   8       17.23       13.92     15.42 o 
  11  12   8        0.43      -24.05     16.03 o 
  -9  13   8        8.32      -14.45     21.37 o 
  -8  13   8       73.62       72.53     24.51 o 
  -7  13   8       15.41       25.67     23.49 o 
  -6  13   8        1.52      -22.99     18.14 o 
  -5  13   8        1.24       -3.40     18.58 o 
  -4  13   8        4.97        9.81     16.91 o 
  -3  13   8      159.07      153.38     22.28 o 
  -2  13   8       25.51       43.43     16.78 o 
  -1  13   8       24.35       22.45     26.65 o 
   0  13   8       10.62       10.55     14.54 o 
   1  13   8      151.97      168.74     23.93 o 
   2  13   8      578.87      537.03     27.39 o 
   3  13   8      900.14      893.20     34.07 o 
   4  13   8        2.16       -9.11     11.77 o 
   5  13   8      402.34      403.73     25.32 o 
   6  13   8       81.51       51.69     15.47 o 
   7  13   8       94.65      102.55     17.25 o 
   8  13   8      145.61      159.26     20.04 o 
   9  13   8        1.58        9.62     15.49 o 
  10  13   8        3.59        2.60     16.06 o 
  -9  14   8       26.14       77.98     31.11 o 
  -8  14   8      159.62      231.06     37.57 o 
  -7  14   8        5.36       40.45     25.32 o 
  -6  14   8       26.92       50.54     25.80 o 
  -5  14   8       12.19       18.65     22.21 o 
  -4  14   8      177.67      176.26     29.83 o 
  -3  14   8       55.79       78.52     24.85 o 
  -2  14   8      147.24      163.74     20.82 o 
  -1  14   8      425.59      442.48     44.23 o 
   0  14   8      589.86      546.07     49.18 o 
   1  14   8      283.95      258.92     34.38 o 
   2  14   8       65.60       73.34     15.41 o 
   3  14   8      379.38      405.22     25.18 o 
   4  14   8       49.29       71.66     16.20 o 
   5  14   8       44.30       37.13     15.13 o 
   6  14   8        4.47        8.30     14.23 o 
   7  14   8      138.65      178.02     20.97 o 
   8  14   8        9.89        7.27     15.13 o 
   9  14   8       45.47       19.53     18.32 o 
  -8  15   8       33.98       58.66     28.95 o 
  -7  15   8      163.88      188.90     36.12 o 
  -6  15   8       72.49       94.14     28.31 o 
  -5  15   8       56.55       67.13     26.10 o 
  -4  15   8        3.12        2.06     20.93 o 
  -3  15   8      248.12      257.22     34.58 o 
  -2  15   8       35.36       58.12     22.97 o 
  -1  15   8      166.59      170.42     29.50 o 
   0  15   8       62.04      104.04     18.97 o 
   1  15   8      249.95      253.98     26.59 o 
   2  15   8       12.64       -8.51     31.21 o 
   3  15   8       30.66       35.58     16.80 o 
   4  15   8        1.27      -12.71     18.92 o 
   5  15   8       74.08       72.88     19.77 o 
   6  15   8      268.52      223.60     27.64 o 
   7  15   8       66.88       61.46     28.11 o 
   8  15   8      258.65      256.32     29.68 o 
  -6  16   8      172.18      129.48     32.52 o 
  -5  16   8       42.41       46.02     24.83 o 
  -4  16   8      126.65      134.12     30.91 o 
  -3  16   8       17.62       20.88     21.04 o 
  -2  16   8       83.98      108.57     28.41 o 
  -1  16   8      267.66      300.11     28.39 o 
   0  16   8       12.32        5.45     24.28 o 
   1  16   8      529.42      481.17     34.63 o 
   2  16   8        2.89       14.96     16.91 o 
   3  16   8        3.19       11.62     29.02 o 
   4  16   8      125.67      127.92     23.37 o 
   5  16   8      432.70      415.33     35.09 o 
   6  16   8        6.65       -7.90     17.60 o 
  -4  17   8       41.48       79.56     27.06 o 
  -3  17   8        5.60       -2.80     22.02 o 
  -2  17   8        3.88       44.30     22.98 o 
  -1  17   8        0.25      -21.52     20.55 o 
   0  17   8       23.80      -10.91     30.70 o 
   1  17   8      102.10      123.25     23.28 o 
   2  17   8       37.15       31.18     19.50 o 
   3  17   8      117.96      111.04     23.53 o 
   4  17   8      100.28      100.51     25.71 o 
   1  -9   9        0.54       48.43     42.62 o 
   2  -9   9      311.75      202.93     50.57 o 
   3  -9   9        6.85       79.70     44.42 o 
   4  -9   9      197.99      295.66     55.89 o 
   5  -9   9       68.45       90.62     43.56 o 
  -2  -8   9      164.70      172.82     47.43 o 
  -1  -8   9        0.05       23.96     37.78 o 
   0  -8   9      100.33      109.03     43.88 o 
   1  -8   9       14.93       34.18     39.83 o 
   2  -8   9       28.75       80.33     42.05 o 
   3  -8   9      157.16      125.72     44.85 o 
   4  -8   9        2.78        5.09     40.49 o 
   5  -8   9      350.36      255.02     54.35 o 
   6  -8   9       15.39       48.74     42.21 o 
   7  -8   9        0.34       41.53     41.53 o 
   8  -8   9       66.83      130.08     52.26 o 
  -4  -7   9       18.90       63.17     38.11 o 
  -3  -7   9       23.55       58.65     38.23 o 
  -2  -7   9        8.00       -2.54     35.06 o 
  -1  -7   9        2.00       26.92     37.13 o 
   0  -7   9        8.95       38.34     37.74 o 
   1  -7   9        1.09       56.83     38.45 o 
   2  -7   9        1.36       46.90     39.50 o 
   3  -7   9       36.66       41.90     39.92 o 
   4  -7   9        4.67       27.17     40.59 o 
   5  -7   9       11.34       19.17     41.41 o 
   6  -7   9        1.94        1.42     38.84 o 
   7  -7   9        2.07       21.02     40.63 o 
   8  -7   9       76.49       82.74     44.38 o 
   9  -7   9      167.52      200.68     55.23 o 
  10  -7   9       79.55       44.72     44.41 o 
  -5  -6   9        0.61       72.16     38.31 o 
  -4  -6   9        6.41       61.57     36.81 o 
  -3  -6   9        3.80       73.11     37.95 o 
  -2  -6   9        7.62       55.39     36.55 o 
  -1  -6   9       97.62      104.76     40.46 o 
   0  -6   9      180.80      253.48     47.81 o 
   1  -6   9      163.90      132.89     43.23 o 
   2  -6   9       31.64       33.10     38.82 o 
   3  -6   9       19.47       64.33     41.45 o 
   4  -6   9      265.34      229.14     49.81 o 
   5  -6   9       84.82       15.83     40.67 o 
   6  -6   9      123.06       69.40     45.58 o 
   7  -6   9       15.91       -2.76     38.83 o 
   8  -6   9       16.86      -43.27     38.13 o 
   9  -6   9        0.25      -21.85     39.87 o 
  10  -6   9       33.25      -18.54     42.27 o 
  11  -6   9        4.95      -32.03     43.35 o 
  -6  -5   9      151.62      172.99     42.21 o 
  -5  -5   9        7.86       18.00     33.14 o 
  -4  -5   9        0.19       29.75     33.39 o 
  -3  -5   9      108.00      133.13     40.57 o 
  -2  -5   9       10.04       51.36     36.50 o 
  -1  -5   9        2.19       22.31     34.74 o 
   0  -5   9        9.37       35.35     37.20 o 
   1  -5   9        4.73        4.53     36.11 o 
   2  -5   9      120.75       94.08     41.30 o 
   3  -5   9      179.36      149.30     43.88 o 
   4  -5   9       47.20        2.34     38.56 o 
   5  -5   9        0.59       -6.77     40.74 o 
   6  -5   9      104.54      121.76     47.42 o 
   7  -5   9      139.66       60.69     44.63 o 
   8  -5   9      367.71      326.68     57.34 o 
   9  -5   9      104.79       42.20     41.69 o 
  10  -5   9       27.97      -57.75     38.50 o 
  11  -5   9       49.27      -31.30     41.26 o 
  -6  -4   9       10.99       85.66     35.32 o 
  -5  -4   9       44.71       99.14     36.34 o 
  -4  -4   9       29.78       50.08     35.04 o 
  -3  -4   9       98.83       87.86     37.41 o 
  -2  -4   9        2.03      -12.53     31.56 o 
  -1  -4   9      659.20      553.68     65.24 o 
   0  -4   9      281.12      384.23     53.83 o 
   1  -4   9       71.80       39.83     36.79 o 
   2  -4   9       28.93        4.50     36.66 o 
   3  -4   9        8.92      -50.64     33.76 o 
   4  -4   9       26.13       49.89     41.33 o 
   5  -4   9       17.32        6.34     39.25 o 
   6  -4   9        9.75       27.30     41.26 o 
   7  -4   9       81.50       22.37     42.08 o 
   8  -4   9       31.84       -7.46     41.61 o 
   9  -4   9       71.82       11.53     39.89 o 
  10  -4   9       89.06       40.04     42.83 o 
  11  -4   9       77.84      -36.45     40.25 o 
  -8  -3   9        6.50       51.62     41.74 o 
  -7  -3   9       21.81       -9.86     38.66 o 
  -6  -3   9        9.21       23.35     23.60 o 
  -5  -3   9        0.67       -1.98     22.92 o 
  -4  -3   9      328.22      390.94     35.11 o 
  -3  -3   9       80.48       -6.05     52.75 o 
  -2  -3   9       78.72      105.73     26.46 o 
  -1  -3   9       55.40       30.93     34.79 o 
   0  -3   9        4.95       -5.01     34.02 o 
   1  -3   9      436.43      334.00     50.75 o 
   2  -3   9      387.45      387.60     54.27 o 
   3  -3   9       58.49       74.92     40.35 o 
   4  -3   9      157.13      130.66     43.46 o 
   5  -3   9      565.03      523.54     60.52 o 
   6  -3   9      431.85      358.47     53.11 o 
   7  -3   9      230.31      167.72     47.16 o 
   8  -3   9      333.86      384.37     55.76 o 
   9  -3   9       35.94        8.21     40.87 o 
  10  -3   9        8.45      -28.04     37.02 o 
  11  -3   9       56.14      -17.50     38.16 o 
  12  -3   9       54.02      -58.31     38.88 o 
  -9  -2   9        0.31      -18.06     41.97 o 
  -8  -2   9        5.33       -5.83     40.80 o 
  -7  -2   9       44.58        7.03     39.33 o 
  -6  -2   9       89.83      143.66     27.65 o 
  -5  -2   9      172.31      183.23     29.47 o 
  -4  -2   9       23.95       26.71     24.29 o 
  -3  -2   9      231.83      212.14     29.82 o 
  -2  -2   9      427.36      380.07     33.74 o 
  -1  -2   9      266.54      221.81     43.97 o 
   0  -2   9     3707.24     3509.45    105.13 o 
   1  -2   9       42.28       38.26     27.16 o 
   2  -2   9      201.18      245.28     28.51 o 
   3  -2   9        5.71       -8.94     18.23 o 
   4  -2   9      151.61      187.24     25.22 o 
   5  -2   9       21.93        2.74     20.09 o 
   6  -2   9      970.56     1412.22     57.67 o 
   7  -2   9      245.39      272.66     43.62 o 
   8  -2   9       57.77      135.81     25.95 o 
   9  -2   9        5.96      -14.13     40.56 o 
  10  -2   9      260.31      294.55     93.06 o 
  11  -2   9       20.46       20.55     41.76 o 
  12  -2   9      153.31       61.29     42.10 o 
  -9  -1   9       49.91       70.42     46.58 o 
  -8  -1   9       74.44       40.24     40.13 o 
  -7  -1   9       17.35       -6.98     39.84 o 
  -6  -1   9        1.26        5.37     22.65 o 
  -5  -1   9      179.13      199.68     29.48 o 
  -4  -1   9      104.20      125.48     16.18 o 
  -3  -1   9        0.66      -21.77     22.13 o 
  -2  -1   9     1065.78     1044.54     52.90 o 
  -1  -1   9       77.58      108.65     26.36 o 
   0  -1   9       60.18       66.22     23.40 o 
   1  -1   9        3.58       50.27     31.83 o 
   2  -1   9       98.16       87.70     21.90 o 
   3  -1   9      684.80      671.81     46.88 o 
   4  -1   9      345.86      366.34     31.60 o 
   5  -1   9       67.55       91.58     23.04 o 
   6  -1   9      278.48      366.73     31.78 o 
   7  -1   9      223.10      233.92     28.21 o 
   8  -1   9        4.29        9.72     14.56 o 
   9  -1   9       37.77       48.85     16.42 o 
  10  -1   9        0.01       -1.42     21.32 o 
  11  -1   9       66.81       44.33     34.80 o 
  12  -1   9        8.32       23.01     45.88 o 
  13  -1   9        0.47       16.24     34.05 o 
  14  -1   9       67.59      102.74     41.71 o 
 -10   0   9       12.75      -18.72     44.10 o 
  -9   0   9       57.61       87.98     43.84 o 
  -8   0   9      127.13      146.85     23.19 o 
  -7   0   9       91.70       48.32     26.69 o 
  -6   0   9       46.97      159.16     45.45 o 
  -5   0   9       43.63       38.58     14.33 o 
  -4   0   9      536.08      549.82     26.22 o 
  -3   0   9      389.65      342.11     19.95 o 
  -2   0   9      849.35      901.33     30.48 o 
  -1   0   9     1707.63     1656.98     62.57 o 
   0   0   9       97.54      120.51     24.67 o 
   1   0   9      636.04      687.08     66.91 o 
   2   0   9      377.66      422.14     55.40 o 
   3   0   9      269.29      334.02     51.32 o 
   4   0   9     1015.28     1056.01     48.86 o 
   5   0   9       53.60       49.93     20.95 o 
   6   0   9      133.09      251.94     18.47 o 
   7   0   9      350.22      393.64     23.38 o 
   8   0   9        1.41       24.96     14.39 o 
   9   0   9       86.85       92.63     17.07 o 
  10   0   9       32.80       50.03     19.89 o 
  11   0   9       18.31        2.05     16.28 o 
  12   0   9       25.39        4.57     17.14 o 
  13   0   9      239.81      236.31     27.50 o 
  14   0   9       23.40       50.55     38.88 o 
 -10   1   9       16.22       14.84     33.55 o 
  -9   1   9        2.06      -29.18     19.46 o 
  -8   1   9       26.99       10.18     18.42 o 
  -7   1   9       15.58       11.09     27.93 o 
  -6   1   9        3.51      -30.21     39.33 o 
  -5   1   9      987.02      915.79     32.60 o 
  -4   1   9      150.52      158.73     22.42 o 
  -3   1   9      300.87      334.00     19.68 o 
  -2   1   9      552.97      609.61     23.67 o 
  -1   1   9      356.31      361.43     30.88 o 
   0   1   9      205.51      246.42     26.78 o 
   1   1   9      128.56      152.26     21.69 o 
   2   1   9      204.84      278.69     41.72 o 
   3   1   9       45.88       52.28     19.04 o 
   4   1   9       90.87      163.74     22.34 o 
   5   1   9      310.13      381.46     30.23 o 
   6   1   9      165.29      170.48     15.77 o 
   7   1   9      291.49      272.35     19.85 o 
   8   1   9      200.39      175.86     18.28 o 
   9   1   9     1322.87     1289.06     51.55 o 
  10   1   9      245.23      235.56     21.13 o 
  11   1   9      679.41      621.21     30.17 o 
  12   1   9      425.44      516.18     29.57 o 
  13   1   9       89.66       74.84     36.46 o 
  14   1   9        0.35      -17.51     20.99 o 
 -11   2   9       34.95        5.84     29.13 o 
 -10   2   9      213.49      197.77     51.21 o 
  -9   2   9       30.87        5.03     19.01 o 
  -8   2   9       23.23       10.38     18.70 o 
  -7   2   9      332.17      315.62     26.99 o 
  -6   2   9        3.54       33.02     38.10 o 
  -5   2   9      304.04      311.55     23.43 o 
  -4   2   9      792.72      763.36     29.92 o 
  -3   2   9      139.53      137.62     15.66 o 
  -2   2   9      223.78      228.71     15.44 o 
  -1   2   9      396.75      420.45     31.95 o 
   0   2   9       59.70       94.93     29.75 o 
   1   2   9      216.30      273.79     24.66 o 
   2   2   9      120.96      232.65     71.42 o 
   3   2   9       80.40       88.58     19.56 o 
   4   2   9        3.37       20.06     17.26 o 
   5   2   9       29.62       45.38     10.67 o 
   6   2   9      651.96     1051.80     31.86 o 
   7   2   9      385.83      396.77     22.24 o 
   8   2   9       11.97       15.58     13.41 o 
   9   2   9      134.03      114.57     16.55 o 
  10   2   9      188.63      201.84     19.68 o 
  11   2   9        0.02      -14.28     14.06 o 
  12   2   9       33.57       21.65     20.85 o 
  13   2   9        8.57        0.71     16.42 o 
  14   2   9       31.89       29.64     22.93 o 
 -11   3   9        3.65      -20.37     21.45 o 
 -10   3   9       42.66        6.87     48.32 o 
  -9   3   9      173.81      162.51     25.61 o 
  -8   3   9        1.64      -21.80     16.90 o 
  -7   3   9        1.85       -9.26     20.74 o 
  -6   3   9        0.73      -12.45      8.98 o 
  -5   3   9       15.10       28.86     15.83 o 
  -4   3   9      236.00      229.05     17.64 o 
  -3   3   9      316.68      264.56     17.63 o 
  -2   3   9       74.87       46.29     10.04 o 
  -1   3   9      246.80      231.18     12.99 o 
   0   3   9        0.05       14.27     15.95 o 
   1   3   9      879.06      922.35     41.15 o 
   2   3   9      193.97      210.24     22.22 o 
   3   3   9       67.93       75.27     17.95 o 
   4   3   9     1206.75     1462.48     54.36 o 
   5   3   9      168.37      169.97     12.96 o 
   6   3   9      290.77      328.51     17.96 o 
   7   3   9       23.96       40.43     12.10 o 
   8   3   9        2.05       11.62     12.88 o 
   9   3   9        3.45       -2.29     13.30 o 
  10   3   9       88.97      118.15     17.32 o 
  11   3   9      155.61      174.63     19.44 o 
  12   3   9       14.22       12.26     15.23 o 
  13   3   9      224.94      217.06     22.88 o 
  14   3   9       93.94       82.28     25.93 o 
 -11   4   9       13.76      -31.47     20.98 o 
 -10   4   9        9.56      -23.61     19.42 o 
  -9   4   9       17.79        3.63     19.00 o 
  -8   4   9       44.32       21.03     18.96 o 
  -7   4   9        3.25       23.91     17.67 o 
  -6   4   9      186.49      177.71     45.60 o 
  -5   4   9       23.05       37.97     15.63 o 
  -4   4   9       93.62       78.69     16.47 o 
  -3   4   9      204.56      200.06     19.84 o 
  -2   4   9     1286.15     1256.12     33.91 o 
  -1   4   9      182.49      211.66     12.51 o 
   0   4   9       32.44       23.62     15.03 o 
   1   4   9      471.24      543.84     33.03 o 
   2   4   9      133.70      120.18     18.40 o 
   3   4   9       32.10       32.43     15.46 o 
   4   4   9       50.27       44.02      8.17 o 
   5   4   9      232.72      227.31     14.57 o 
   6   4   9      522.21      618.24     24.05 o 
   7   4   9       24.07       24.87     11.86 o 
   8   4   9      386.17      491.78     24.38 o 
   9   4   9      126.31      145.89     16.74 o 
  10   4   9      813.32      975.42     34.35 o 
  11   4   9        4.96       -9.44     13.17 o 
  12   4   9       27.52       23.73     15.29 o 
  13   4   9        6.62        7.82     15.94 o 
  14   4   9       66.29       14.71     20.10 o 
 -11   5   9       90.09       65.16     24.30 o 
 -10   5   9      213.10      223.43     48.22 o 
  -9   5   9        8.17       10.60     20.31 o 
  -8   5   9       18.04       -7.75     19.25 o 
  -7   5   9      259.71      263.20     54.69 o 
  -6   5   9        1.32       -9.82     16.91 o 
  -5   5   9       22.21       15.33     21.29 o 
  -4   5   9       73.12       70.54     13.87 o 
  -3   5   9        3.81        7.24      9.65 o 
  -2   5   9       97.08       94.59     11.33 o 
  -1   5   9      629.96      520.61     20.94 o 
   0   5   9       47.95       45.00      6.37 o 
   1   5   9      397.82      399.12     27.99 o 
   2   5   9      149.17      107.75     25.78 o 
   3   5   9       13.97       10.58      5.87 o 
   4   5   9       63.54       79.65     13.46 o 
   5   5   9      434.06      421.00     18.75 o 
   6   5   9       30.63       35.95     10.81 o 
   7   5   9        5.55       -1.93     10.93 o 
   8   5   9     1671.90     1777.01     46.41 o 
   9   5   9      168.75      120.69     16.22 o 
  10   5   9      136.04      108.74     16.73 o 
  11   5   9        7.79      -10.80     12.97 o 
  12   5   9       30.13       33.81     20.11 o 
  13   5   9       19.46       15.26     27.07 o 
  14   5   9        6.57      -21.21     31.21 o 
 -11   6   9       38.26       26.33     23.55 o 
 -10   6   9       61.05       50.76     23.28 o 
  -9   6   9      179.15      136.61     25.11 o 
  -8   6   9       32.81       14.33     19.43 o 
  -7   6   9       86.72       66.90     20.49 o 
  -6   6   9       34.55       50.24     16.93 o 
  -5   6   9       35.46        4.97     13.91 o 
  -4   6   9      236.21      231.36     20.96 o 
  -3   6   9      119.10      141.88     14.26 o 
  -2   6   9       19.15       13.21      9.52 o 
  -1   6   9        2.34        4.23      9.20 o 
   0   6   9      343.75      338.59     15.56 o 
   1   6   9        6.19        6.53     11.08 o 
   2   6   9      213.13      218.10     11.71 o 
   3   6   9      176.42      168.67     11.49 o 
   4   6   9       73.66       64.47     11.70 o 
   5   6   9      538.12      497.70     20.68 o 
   6   6   9      598.61      674.05     24.68 o 
   7   6   9      129.31      150.99     14.88 o 
   8   6   9        3.02        0.31     11.81 o 
   9   6   9      338.81      330.33     22.95 o 
  10   6   9       16.40       14.24     13.12 o 
  11   6   9       78.59       71.09     16.15 o 
  12   6   9       24.74        3.36     21.81 o 
  13   6   9       84.68      118.25     19.39 o 
  14   6   9       81.17       48.56     18.20 o 
 -11   7   9      110.91      128.43     27.60 o 
 -10   7   9        0.16        1.36     20.25 o 
  -9   7   9        5.47       -1.63     20.02 o 
  -8   7   9      220.39      228.12     26.52 o 
  -7   7   9       24.79        8.18     18.52 o 
  -6   7   9      253.93      315.27     40.62 o 
  -5   7   9      365.65      392.31     54.56 o 
  -4   7   9        8.85        5.43     14.31 o 
  -3   7   9      182.90      184.05     14.92 o 
  -2   7   9      173.42      182.85     13.99 o 
  -1   7   9      344.63      320.59     19.46 o 
   0   7   9       11.05       14.47      7.82 o 
   1   7   9        0.60       -4.13     12.59 o 
   2   7   9      152.30      130.49     11.32 o 
   3   7   9      182.33      206.66     13.52 o 
   4   7   9      297.11      272.92     15.83 o 
   5   7   9        6.86        5.36      9.51 o 
   6   7   9       69.55       49.02     11.16 o 
   7   7   9       16.63       14.47     11.78 o 
   8   7   9      267.83      292.16     19.52 o 
   9   7   9      205.72      203.13     18.28 o 
  10   7   9       32.48       46.22     14.63 o 
  11   7   9      215.18      201.87     20.26 o 
  12   7   9        2.44        3.38     16.33 o 
  13   7   9        3.24       -3.84     14.53 o 
  14   7   9       39.17       38.30     22.56 o 
 -11   8   9       93.25       56.39     25.05 o 
 -10   8   9      106.82      103.38     24.87 o 
  -9   8   9        3.79       -5.52     19.33 o 
  -8   8   9      117.15      147.82     24.77 o 
  -7   8   9       20.41       29.08     18.90 o 
  -6   8   9      120.62       75.61     18.91 o 
  -5   8   9        0.21        9.98     15.20 o 
  -3   8   9     1407.98     1397.35     38.31 o 
  -2   8   9      185.91      223.63     27.03 o 
  -1   8   9     1174.43     1107.29     31.61 o 
   0   8   9      126.15      156.36     12.87 o 
   1   8   9      880.15      736.70     37.38 o 
   2   8   9       62.87       55.24     10.28 o 
   3   8   9      146.58      127.16     12.65 o 
   4   8   9      171.77      160.33     13.88 o 
   5   8   9       92.82       96.43     12.96 o 
   6   8   9      881.72      755.57     51.08 o 
   7   8   9      173.24      175.56     16.47 o 
   8   8   9      692.28      669.31     27.96 o 
   9   8   9       59.91       59.92     14.45 o 
  10   8   9       22.59       35.59     14.52 o 
  11   8   9        0.13        7.17     13.51 o 
  12   8   9       28.40       12.89     14.16 o 
  13   8   9       29.71       31.11     18.65 o 
 -11   9   9       61.49       23.34     24.26 o 
 -10   9   9       90.05       83.34     24.67 o 
  -9   9   9      159.40      181.83     32.92 o 
  -8   9   9        9.41       -4.58     18.11 o 
  -7   9   9      114.96      134.50     29.43 o 
  -6   9   9        2.04       15.89     16.68 o 
  -5   9   9      206.21      219.16     23.66 o 
  -4   9   9        2.24       12.83     15.73 o 
  -3   9   9       35.21       19.19     13.71 o 
  -2   9   9      393.44      399.86     22.49 o 
  -1   9   9       77.43       77.12     11.98 o 
   0   9   9       13.08       22.98      9.90 o 
   1   9   9      749.58      680.74     37.66 o 
   2   9   9      536.06      525.99     23.05 o 
   3   9   9      136.90      143.92     14.52 o 
   4   9   9      722.02      716.39     27.38 o 
   5   9   9       13.45      -11.85     10.80 o 
   6   9   9       42.09       28.00     12.04 o 
   7   9   9      181.88      192.39     17.79 o 
   8   9   9       77.46      123.23     15.79 o 
   9   9   9      151.33      176.54     18.71 o 
  10   9   9      353.46      373.66     25.40 o 
  11   9   9       88.00      109.51     22.37 o 
  12   9   9        9.34        3.53     14.06 o 
  13   9   9       70.57       90.21     18.32 o 
 -10  10   9        3.21       15.48     22.07 o 
  -9  10   9        1.74       -5.09     19.26 o 
  -8  10   9        1.14       13.13     19.84 o 
  -7  10   9       23.17       28.81     19.37 o 
  -6  10   9       18.90       25.97     17.91 o 
  -5  10   9      213.05      193.49     23.10 o 
  -4  10   9       48.48       55.96     17.13 o 
  -3  10   9     2143.26     2181.43     65.24 o 
  -2  10   9      237.74      269.87     21.58 o 
  -1  10   9      940.48      920.82     42.05 o 
   0  10   9       30.68       14.30      8.84 o 
   1  10   9      313.61      323.91     28.22 o 
   2  10   9      266.50      227.40     20.72 o 
   3  10   9      510.92      461.06     26.30 o 
   4  10   9       40.89       38.02     14.36 o 
   5  10   9      167.57      180.34     19.92 o 
   6  10   9       77.33       55.28     15.49 o 
   7  10   9       57.42       46.18     16.62 o 
   8  10   9      175.30      232.99     32.39 o 
   9  10   9        0.61        9.38     13.20 o 
  10  10   9      126.13      135.97     24.23 o 
  11  10   9       54.41       35.12     15.77 o 
  12  10   9       16.20       29.00     15.78 o 
 -10  11   9       11.67      -30.88     20.59 o 
  -9  11   9      109.83      130.98     26.16 o 
  -8  11   9       44.06       29.08     52.10 o 
  -7  11   9      110.83      113.53     23.12 o 
  -6  11   9      118.86       83.23     20.80 o 
  -5  11   9      501.47      461.08     45.34 o 
  -4  11   9      150.93      146.03     21.58 o 
  -3  11   9       41.86       39.10     16.66 o 
  -2  11   9      291.00      318.78     20.44 o 
  -1  11   9        0.19      -12.92     10.94 o 
   0  11   9       48.54       41.36     14.80 o 
   1  11   9       12.68       16.50     16.16 o 
   2  11   9      230.60      249.27     19.30 o 
   3  11   9        6.46        3.24     11.30 o 
   4  11   9     2034.52     1885.28     50.31 o 
   5  11   9       95.85      100.80     15.34 o 
   6  11   9      262.95      200.66     33.83 o 
   7  11   9       20.10       12.75     12.77 o 
   8  11   9        9.29      -11.26     12.92 o 
   9  11   9       67.17       75.28     19.07 o 
  10  11   9       75.89       40.75     30.21 o 
  11  11   9       13.22       52.02     44.90 o 
  12  11   9      118.91      172.61     52.16 o 
 -10  12   9       25.55       51.01     25.88 o 
  -9  12   9      477.19      510.75     38.48 o 
  -8  12   9       53.76       65.16     23.69 o 
  -7  12   9      153.18      173.38     26.38 o 
  -6  12   9       15.54       19.99     38.42 o 
  -5  12   9       34.49       39.20     19.67 o 
  -4  12   9       56.09       65.30     23.13 o 
  -3  12   9        0.95        6.01     15.37 o 
  -2  12   9      146.09      177.70     21.31 o 
  -1  12   9        0.22       -1.32     14.91 o 
   0  12   9       28.13       25.02     11.72 o 
   1  12   9      521.47      476.32     34.90 o 
   2  12   9       49.05       49.97     13.36 o 
   3  12   9       37.14       57.01     13.61 o 
   4  12   9      813.08      829.73     31.94 o 
   5  12   9      286.05      241.20     20.33 o 
   6  12   9       25.32       11.18     15.46 o 
   7  12   9        9.90       12.26     17.03 o 
   8  12   9       28.96       17.22     14.60 o 
   9  12   9        5.64      -17.87     14.02 o 
  10  12   9       17.81        4.43     17.70 o 
  11  12   9        0.30       -7.15     18.53 o 
  -9  13   9        1.42      -24.06     24.84 o 
  -8  13   9       40.27       26.83     24.27 o 
  -7  13   9       57.51       25.96     44.10 o 
  -6  13   9      188.00      222.77     28.46 o 
  -5  13   9        0.76       -4.57     15.73 o 
  -4  13   9       22.65       31.18     21.70 o 
  -3  13   9      591.37      590.56     34.90 o 
  -2  13   9      169.95      165.41     26.52 o 
  -1  13   9       23.06       15.88     13.24 o 
   0  13   9       18.19       13.88     11.84 o 
   1  13   9       23.85       27.24     17.32 o 
   2  13   9       63.08       44.58     14.16 o 
   3  13   9      166.33      168.10     18.25 o 
   4  13   9      101.91       81.88     15.49 o 
   5  13   9       45.37       50.63     14.79 o 
   6  13   9        3.05        0.83     12.97 o 
   7  13   9        8.79       10.53     13.83 o 
   8  13   9       69.30       81.81     17.25 o 
   9  13   9        9.21        7.27     15.36 o 
  10  13   9        2.77      -16.97     14.15 o 
  -8  14   9      151.65      233.61     37.85 o 
  -7  14   9        9.27       13.11     24.54 o 
  -6  14   9       19.60       15.24     20.13 o 
  -5  14   9       25.23       12.53     41.73 o 
  -4  14   9      180.91      185.79     25.49 o 
  -3  14   9       46.12       63.21     19.54 o 
  -2  14   9      435.50      445.61     53.77 o 
  -1  14   9       65.49      109.75     30.56 o 
   0  14   9       57.99       63.91     14.78 o 
   1  14   9       35.33       23.17     13.70 o 
   2  14   9      186.59      166.55     19.07 o 
   3  14   9       74.04       90.75     18.44 o 
   4  14   9      353.13      362.62     25.08 o 
   5  14   9        2.33       -3.87     13.30 o 
   6  14   9       28.21       25.36     14.07 o 
   7  14   9       26.71        4.23     13.80 o 
   8  14   9        7.39       -8.87     14.93 o 
   9  14   9       17.53        5.85     15.94 o 
  -7  15   9       80.19      210.33     36.23 o 
  -6  15   9      125.06      176.01     34.09 o 
  -5  15   9       88.52       81.42     27.35 o 
  -4  15   9        1.49       18.71     20.95 o 
  -3  15   9        2.67       38.73     22.37 o 
  -2  15   9       18.08       39.55     21.70 o 
  -1  15   9        0.39        7.43     14.32 o 
   0  15   9        2.06        0.51     14.21 o 
   1  15   9        4.83       16.84     15.75 o 
   2  15   9       28.22       13.51     18.48 o 
   3  15   9      103.96      101.57     20.94 o 
   4  15   9      441.93      403.47     32.89 o 
   5  15   9       91.45       93.18     20.73 o 
   6  15   9       74.72       73.49     24.90 o 
   7  15   9      196.93      165.79     24.62 o 
   8  15   9      147.95      127.92     23.74 o 
  -6  16   9       70.83      114.72     29.12 o 
  -5  16   9        0.11       13.91     23.69 o 
  -4  16   9       16.34        5.57     21.87 o 
  -3  16   9       55.89       71.36     25.19 o 
  -2  16   9        1.30       15.74     21.32 o 
  -1  16   9      170.28      121.51     21.22 o 
   0  16   9       24.28        6.19     23.40 o 
   1  16   9      175.50      167.71     24.18 o 
   2  16   9      108.44       82.68     20.50 o 
   3  16   9       13.44       26.13     17.13 o 
   4  16   9      102.53       66.56     20.08 o 
   5  16   9       24.68       36.92     19.06 o 
   6  16   9        8.07       20.89     17.51 o 
   7  16   9       18.21       23.82     22.29 o 
  -4  17   9       30.17       32.65     25.14 o 
  -3  17   9       39.26       27.40     25.01 o 
  -2  17   9       11.18       55.08     24.47 o 
  -1  17   9       55.01      135.16     28.76 o 
   0  17   9        2.45       12.19     17.00 o 
   1  17   9      105.74      106.94     22.03 o 
   2  17   9        1.91       -9.87     21.54 o 
   3  17   9       31.59       32.55     18.36 o 
   4  17   9       93.48       62.95     20.28 o 
   2  -8  10      188.89      160.28     49.71 o 
   3  -8  10       60.81      196.00     50.27 o 
   4  -8  10       10.69       74.96     43.29 o 
   5  -8  10      169.99      108.27     46.55 o 
  -2  -7  10       49.32      109.28     43.33 o 
  -1  -7  10        1.09       -0.36     38.77 o 
   0  -7  10       16.56       72.96     41.74 o 
   1  -7  10        8.22       11.11     40.30 o 
   2  -7  10       10.46       53.03     42.42 o 
   3  -7  10       76.08       54.74     42.27 o 
   4  -7  10       93.39      129.01     47.97 o 
   5  -7  10        3.82      -13.95     38.36 o 
   6  -7  10       10.80       12.56     41.87 o 
   7  -7  10       48.21        9.55     41.71 o 
   8  -7  10       52.07       57.19     47.02 o 
  -3  -6  10        8.32       23.86     36.49 o 
  -2  -6  10       88.96      114.52     42.55 o 
  -1  -6  10        2.79       42.31     38.42 o 
   0  -6  10      133.55      118.38     43.77 o 
   1  -6  10        1.29        4.50     37.69 o 
   2  -6  10        2.08        8.64     38.95 o 
   3  -6  10       19.60       27.27     40.79 o 
   4  -6  10       16.48       26.07     41.53 o 
   5  -6  10       34.29       42.23     44.54 o 
   6  -6  10       31.44      -21.15     42.34 o 
   7  -6  10       34.27       38.69     42.56 o 
   8  -6  10        3.46      -43.72     40.75 o 
   9  -6  10      119.42       29.40     46.49 o 
  10  -6  10       15.76      -19.20     45.70 o 
  -5  -5  10      153.95      205.98     45.73 o 
  -4  -5  10       41.58      142.00     42.33 o 
  -3  -5  10       80.40       91.79     39.64 o 
  -2  -5  10        1.60       22.45     36.87 o 
  -1  -5  10        3.82       34.15     36.86 o 
   0  -5  10        4.02       51.59     38.99 o 
   1  -5  10        1.84        6.92     38.04 o 
   2  -5  10       28.20       33.10     40.18 o 
   3  -5  10      189.02      180.85     48.78 o 
   4  -5  10       18.06       46.88     44.16 o 
   5  -5  10       39.38       -6.40     42.68 o 
   6  -5  10        0.62      -40.45     42.75 o 
   7  -5  10       50.88       72.68     43.60 o 
   8  -5  10       29.10       25.67     41.45 o 
   9  -5  10       49.68       40.50     45.11 o 
  10  -5  10      288.40      238.43     58.99 o 
  11  -5  10       26.91      -14.65     45.38 o 
  -6  -4  10       12.13      108.31     39.10 o 
  -5  -4  10       17.14       41.69     35.03 o 
  -4  -4  10        0.78       46.19     35.92 o 
  -3  -4  10      222.59      241.26     46.50 o 
  -2  -4  10        9.79       39.74     36.11 o 
  -1  -4  10       35.26       12.53     36.97 o 
   0  -4  10       77.11       71.97     40.16 o 
   1  -4  10      230.84      123.58     43.38 o 
   2  -4  10        5.36       15.68     39.38 o 
   3  -4  10       58.60       26.61     40.55 o 
   4  -4  10       63.96       76.94     44.86 o 
   5  -4  10      200.33      146.87     48.72 o 
   6  -4  10      210.59      223.85     52.34 o 
   7  -4  10      254.86      247.77     54.06 o 
   8  -4  10      270.82      298.38     57.71 o 
   9  -4  10      229.75      152.93     47.98 o 
  10  -4  10      122.03       57.67     45.53 o 
  11  -4  10       20.41      -10.64     44.28 o 
  12  -4  10      201.66      121.96     54.10 o 
  -6  -3  10       18.70      132.93     38.96 o 
  -5  -3  10       65.72      131.29     38.73 o 
  -4  -3  10      135.97      117.57     40.00 o 
  -3  -3  10       78.88      110.47     39.04 o 
  -2  -3  10       95.39       81.11     38.51 o 
  -1  -3  10       59.46       -4.32     35.21 o 
   0  -3  10       73.23       82.46     40.11 o 
   1  -3  10        4.14      -12.51     36.59 o 
   2  -3  10      214.79      198.39     46.58 o 
   3  -3  10       62.71       73.02     41.90 o 
   4  -3  10      116.25      148.67     45.57 o 
   5  -3  10      293.68      274.62     52.00 o 
   6  -3  10      334.38      291.40     52.97 o 
   7  -3  10      300.68      215.90     51.52 o 
   8  -3  10       15.63      -32.02     41.98 o 
   9  -3  10      259.86      125.67     45.53 o 
  10  -3  10        7.55      -20.85     39.44 o 
  11  -3  10        2.16      -41.44     40.26 o 
  12  -3  10       47.90        0.98     44.21 o 
  -8  -2  10       45.56      125.96     49.51 o 
  -7  -2  10        0.01      -11.27     41.19 o 
  -6  -2  10       50.01       76.40     42.04 o 
  -5  -2  10       87.98      108.17     30.79 o 
  -4  -2  10       27.44       70.03     26.95 o 
  -3  -2  10      145.07      154.84     29.05 o 
  -2  -2  10      400.16      368.29     34.65 o 
  -1  -2  10      305.24      202.66     43.65 o 
   0  -2  10      383.94      351.53     33.52 o 
   1  -2  10     1756.57     1467.58     59.27 o 
   2  -2  10      179.62      269.53     39.98 o 
   3  -2  10       10.15       -0.36     36.53 o 
   4  -2  10      267.92      360.28     52.17 o 
   5  -2  10       69.48       62.54     40.51 o 
   6  -2  10        0.51       24.60     39.12 o 
   7  -2  10        6.83      -38.03     37.08 o 
   8  -2  10       32.65       59.34     41.67 o 
   9  -2  10        0.00      -51.60     38.35 o 
  10  -2  10       19.94      -39.23     36.18 o 
  11  -2  10        7.57      -53.75     35.84 o 
  12  -2  10       47.81      -32.73     40.86 o 
  -8  -1  10        0.01      -30.61     42.42 o 
  -7  -1  10        2.20       -4.03     41.04 o 
  -6  -1  10        0.20      -14.72     39.42 o 
  -5  -1  10      134.72      117.15     31.76 o 
  -4  -1  10       49.90       60.83     33.14 o 
  -3  -1  10      206.30      189.42     29.82 o 
  -2  -1  10      464.37      452.64     44.61 o 
  -1  -1  10       12.08       26.21     23.66 o 
   0  -1  10        0.96      -14.65     21.89 o 
   1  -1  10       12.36       33.48     18.66 o 
   2  -1  10     1364.82     1428.05     96.67 o 
   3  -1  10      133.73      164.48     25.09 o 
   4  -1  10      409.72     1202.26    101.85 o 
   5  -1  10       61.76       36.85     21.57 o 
   6  -1  10      364.46      658.18     44.18 o 
   7  -1  10      394.49      460.31     79.70 o 
   8  -1  10      143.73      189.66     29.39 o 
   9  -1  10       16.59       33.86     24.43 o 
  10  -1  10       70.07       56.00     25.56 o 
  11  -1  10       23.11       28.14     34.79 o 
  12  -1  10       34.58       35.10     51.41 o 
  13  -1  10       37.35      -28.22     53.10 o 
  -9   0  10      139.42      108.89     50.44 o 
  -8   0  10       12.36       -2.69     43.49 o 
  -7   0  10       35.93      -57.72     39.86 o 
  -6   0  10      436.62      419.90     59.00 o 
  -5   0  10      133.00      169.57     29.39 o 
  -4   0  10        9.47       -8.41     22.68 o 
  -3   0  10       26.29        4.25     22.78 o 
  -2   0  10       41.70       43.80     24.15 o 
  -1   0  10     1294.47     1065.49     53.60 o 
   0   0  10       46.96       63.25     24.99 o 
   1   0  10      185.46      160.01     27.62 o 
   2   0  10     1283.24     1467.99     59.29 o 
   3   0  10        9.45       54.35     22.18 o 
   4   0  10      857.02     1375.45     57.65 o 
   5   0  10      508.51      610.28     42.01 o 
   6   0  10      406.78      421.19     56.58 o 
   7   0  10      868.27      878.42     48.00 o 
   8   0  10       26.03       55.27     23.38 o 
   9   0  10        4.23      -22.36     39.49 o 
  10   0  10        3.69      -10.49     30.81 o 
  11   0  10       76.43       25.32     55.03 o 
  12   0  10       36.77      -14.38     33.00 o 
  13   0  10       30.27      -18.36     54.53 o 
  14   0  10        3.27       -7.67     38.56 o 
  -9   1  10      207.42       97.43     46.96 o 
  -8   1  10        8.54        9.05     41.27 o 
  -7   1  10      182.28      108.28     48.27 o 
  -6   1  10      218.71      201.43     51.10 o 
  -5   1  10      116.41      112.42     26.46 o 
  -4   1  10      103.10      102.69     26.29 o 
  -3   1  10       23.81        9.66     22.66 o 
  -2   1  10        5.62       -2.36     23.73 o 
  -1   1  10       21.00        3.98     23.12 o 
   0   1  10       35.03       60.32     24.63 o 
   1   1  10        5.54       24.55     33.75 o 
   2   1  10      516.80      667.37     40.68 o 
   3   1  10        5.50       19.26     20.11 o 
   4   1  10     1838.90     2114.26     73.77 o 
   5   1  10      237.73      230.90     41.17 o 
   6   1  10      323.78      379.87     33.21 o 
   7   1  10      176.99      206.52     27.60 o 
   8   1  10      266.42      264.88     36.95 o 
   9   1  10      125.33       91.02     25.07 o 
  10   1  10      402.83      514.82     88.82 o 
  11   1  10      103.56       92.65     66.04 o 
  12   1  10       56.36       43.70     70.04 o 
  13   1  10        0.11      -46.62     41.05 o 
  14   1  10       17.61       73.05     43.79 o 
 -10   2  10       21.20       34.07     45.17 o 
  -9   2  10      179.37      187.57     51.72 o 
  -8   2  10      131.57      125.59     46.41 o 
  -7   2  10        1.85      -57.05     38.03 o 
  -6   2  10       62.12      118.12     43.97 o 
  -5   2  10        3.07      -15.65     35.77 o 
  -4   2  10      705.31      614.95     45.58 o 
  -3   2  10      702.01      675.95     47.60 o 
  -2   2  10      206.64      164.07     27.51 o 
  -1   2  10       50.41       65.18     23.78 o 
   0   2  10      112.92       99.40     24.74 o 
   1   2  10      118.85      102.07     22.33 o 
   2   2  10      153.88      194.12     25.10 o 
   3   2  10        4.75       20.21     19.32 o 
   4   2  10      187.03      259.92     27.32 o 
   5   2  10      533.74      600.60     40.86 o 
   6   2  10       93.14      100.90     26.22 o 
   7   2  10       37.08       56.16     21.43 o 
   8   2  10       68.24      126.08     23.97 o 
   9   2  10       25.79       10.38     20.48 o 
  10   2  10       43.61       79.36     37.65 o 
  11   2  10       80.49       31.92     22.36 o 
  12   2  10        6.33      -18.89     53.11 o 
  13   2  10       15.19      -23.91     57.92 o 
  14   2  10        2.29      -31.78     36.32 o 
 -10   3  10        8.22       31.78     47.27 o 
  -9   3  10        1.83       46.52     44.26 o 
  -8   3  10       99.17      110.26     46.50 o 
  -7   3  10      182.34      198.63     49.65 o 
  -6   3  10      185.56      260.26     51.72 o 
  -5   3  10       39.42       58.52     38.67 o 
  -4   3  10      126.66       71.05     25.30 o 
  -3   3  10      264.64      242.30     29.44 o 
  -2   3  10      497.90      504.53     40.03 o 
  -1   3  10        9.92       21.24     21.25 o 
   0   3  10        1.35       13.44     27.54 o 
   1   3  10       17.25       12.01     18.52 o 
   2   3  10       26.79       43.41     19.53 o 
   3   3  10      317.91      280.26     27.09 o 
   4   3  10       86.65      116.94     21.84 o 
   5   3  10      166.56      182.04     45.89 o 
   6   3  10       31.65      277.98     39.88 o 
   7   3  10      658.74      620.63     39.99 o 
   8   3  10      175.92      146.03     25.91 o 
   9   3  10       10.55       26.84     20.02 o 
  10   3  10       14.40       -3.55     20.08 o 
  11   3  10       45.49       67.87     30.10 o 
  12   3  10       22.08       11.97     21.45 o 
  13   3  10        1.63      -16.27     25.73 o 
  14   3  10        1.56       -9.24     36.00 o 
 -10   4  10       20.97       12.84     43.65 o 
  -9   4  10       42.75       62.71     45.14 o 
  -8   4  10       20.10       27.52     41.98 o 
  -7   4  10        2.43      -14.05     39.44 o 
  -6   4  10        0.18      -37.53     36.73 o 
  -5   4  10        9.73       -2.28     35.73 o 
  -4   4  10       88.83       89.54     25.90 o 
  -3   4  10      151.61      125.41     25.09 o 
  -2   4  10      197.45      205.77     26.68 o 
  -1   4  10       30.94       22.31     20.11 o 
   0   4  10      180.73      207.41     24.31 o 
   1   4  10        0.06       -6.21     16.22 o 
   2   4  10      632.40      815.53     41.09 o 
   3   4  10       85.50       98.24     20.40 o 
   4   4  10        3.38       31.17     17.97 o 
   5   4  10       22.51       23.78     18.63 o 
   6   4  10        1.86       14.66     18.36 o 
   7   4  10      363.63      388.65     32.00 o 
   8   4  10        1.50       18.72     19.02 o 
   9   4  10       53.01       22.55     27.20 o 
  10   4  10       54.49       57.72     22.19 o 
  11   4  10        3.45        8.23     19.62 o 
  12   4  10       71.92       63.95     38.96 o 
  13   4  10       42.43       34.43     44.01 o 
  14   4  10        5.66      -23.51     42.88 o 
 -10   5  10        2.24      -36.58     41.28 o 
  -9   5  10       63.72      102.02     46.70 o 
  -8   5  10       87.81      118.04     48.53 o 
  -7   5  10      149.01      112.89     46.68 o 
  -6   5  10      250.77      255.18     49.93 o 
  -5   5  10        1.17      -36.67     33.26 o 
  -4   5  10      165.93       97.94     38.77 o 
  -3   5  10       27.05       13.93     21.16 o 
  -2   5  10      250.10      212.76     26.03 o 
  -1   5  10       28.47       48.75     23.55 o 
   0   5  10       95.76       94.57     19.41 o 
   1   5  10       78.51       55.96     18.09 o 
   2   5  10       77.15       59.31     18.21 o 
   3   5  10      331.94      388.14     31.95 o 
   4   5  10      112.48      122.93     21.18 o 
   5   5  10       26.27       14.22     17.78 o 
   6   5  10       89.86       82.69     20.75 o 
   7   5  10      113.25       89.09     21.48 o 
   8   5  10      249.71      313.39     29.11 o 
   9   5  10      367.24      352.13     32.05 o 
  10   5  10       16.57        8.52     19.60 o 
  11   5  10       10.83       -7.68     18.72 o 
  12   5  10       51.80       59.31     22.43 o 
  13   5  10       74.76       68.32     24.30 o 
  14   5  10        7.13        1.36     23.06 o 
 -10   6  10       68.77       69.94     50.12 o 
  -9   6  10        2.10       35.19     46.00 o 
  -8   6  10       90.91      119.39     24.19 o 
  -7   6  10       13.92       44.54     67.04 o 
  -6   6  10      177.44      271.41     25.70 o 
  -5   6  10      544.64      570.55     30.54 o 
  -4   6  10      437.03      466.49     29.99 o 
  -3   6  10      205.98      200.53     24.72 o 
  -2   6  10       26.30       35.23     18.90 o 
  -1   6  10       86.83       51.72     18.58 o 
   0   6  10       23.90       24.73     15.81 o 
   1   6  10       58.13       38.62     16.45 o 
   2   6  10       47.19       54.12     17.07 o 
   3   6  10      158.06      203.01     22.92 o 
   4   6  10      124.83      140.39     21.32 o 
   5   6  10       39.29       35.09     18.33 o 
   6   6  10       61.69       85.60     21.05 o 
   7   6  10      174.08      194.12     16.44 o 
   8   6  10      204.11      241.85     18.42 o 
   9   6  10      140.89      129.20     16.07 o 
  10   6  10       99.13      113.17     16.79 o 
  11   6  10       40.62       44.29     15.57 o 
  12   6  10       39.62       38.32     16.25 o 
  13   6  10       12.60       29.77     22.05 o 
  14   6  10       49.95       83.65     26.45 o 
 -10   7  10        2.85      -33.57     44.59 o 
  -9   7  10       51.56       39.01     21.90 o 
  -8   7  10       18.76       25.55     20.15 o 
  -7   7  10       20.81        5.39     38.45 o 
  -6   7  10       49.96       80.35     42.84 o 
  -5   7  10      138.46      175.18     32.14 o 
  -4   7  10       92.19      126.93     29.41 o 
  -3   7  10      330.90      286.97     18.18 o 
  -2   7  10       86.32      106.73     12.90 o 
  -1   7  10       63.39       48.59     20.90 o 
   0   7  10        1.06        3.66     14.66 o 
   1   7  10      498.80      510.03     32.87 o 
   2   7  10      111.60      103.88     19.45 o 
   3   7  10      426.74      400.35     31.32 o 
   4   7  10       39.46       61.89     18.04 o 
   5   7  10      132.15      113.00     12.57 o 
   6   7  10      164.95      123.70     13.88 o 
   7   7  10      154.15      147.93     14.91 o 
   8   7  10       39.08       28.78     12.83 o 
   9   7  10        0.00        3.60     12.55 o 
  10   7  10       19.97       27.27     14.29 o 
  11   7  10      165.02      153.95     18.83 o 
  12   7  10      103.26      110.69     17.95 o 
  13   7  10        0.21        8.39     15.81 o 
  14   7  10       18.87      -20.98     27.98 o 
 -10   8  10       80.22       67.73     25.23 o 
  -9   8  10       20.77       37.07     22.80 o 
  -8   8  10        0.33      -17.76     18.16 o 
  -7   8  10        3.51       -7.00     18.05 o 
  -6   8  10       24.41       25.55     16.32 o 
  -5   8  10      440.93      431.28     27.72 o 
  -4   8  10       10.71       28.66     17.39 o 
  -3   8  10       25.07       12.28     20.44 o 
  -2   8  10        9.86       16.74     10.97 o 
  -1   8  10      502.22      494.47     24.20 o 
   0   8  10        5.13       -3.92      8.41 o 
   1   8  10       43.75       35.86      9.52 o 
   2   8  10      342.72      358.71     17.71 o 
   3   8  10     1011.70      940.93     29.08 o 
   4   8  10      312.32      327.53     20.88 o 
   5   8  10        7.69        7.31      9.81 o 
   6   8  10      466.42      433.97     28.61 o 
   7   8  10        0.09        1.55     11.01 o 
   8   8  10       22.57       40.52     12.74 o 
   9   8  10       43.62       34.37     13.39 o 
  10   8  10       24.42       28.59     25.40 o 
  11   8  10      103.01       95.76     17.36 o 
  12   8  10       10.66        6.36     16.24 o 
  13   8  10       16.71       24.35     16.13 o 
 -10   9  10        1.38       24.30     38.39 o 
  -9   9  10       80.08       56.71     28.94 o 
  -8   9  10        6.66       18.38     19.46 o 
  -7   9  10       84.75       87.54     26.25 o 
  -6   9  10      377.01      442.42     47.99 o 
  -5   9  10       99.41       79.19     18.51 o 
  -4   9  10      136.69      138.98     20.07 o 
  -3   9  10       42.16       43.41     15.62 o 
  -2   9  10      321.09      337.93     21.04 o 
  -1   9  10      102.51      137.72     15.33 o 
   0   9  10      113.85      132.53     13.33 o 
   1   9  10      616.67      595.26     36.69 o 
   2   9  10      516.89      514.34     22.51 o 
   3   9  10       67.53       72.40     12.32 o 
   4   9  10      300.06      268.12     18.31 o 
   5   9  10      131.04      115.16     14.05 o 
   6   9  10      358.22      359.00     21.19 o 
   7   9  10      212.71      203.13     17.87 o 
   8   9  10        0.84        1.28     12.24 o 
   9   9  10        3.10        6.49     12.94 o 
  10   9  10       22.61       21.33     18.42 o 
  11   9  10        6.23       11.93     13.79 o 
  12   9  10        9.57        6.32     29.96 o 
  13   9  10        9.29        8.63     16.15 o 
 -10  10  10       20.59       29.08     34.69 o 
  -9  10  10       20.81       19.03     21.46 o 
  -8  10  10        1.00       -3.52     19.03 o 
  -7  10  10        0.46       -9.49     25.29 o 
  -6  10  10       76.82       78.64     20.71 o 
  -5  10  10       85.10      103.77     20.48 o 
  -4  10  10      127.74      146.63     19.47 o 
  -3  10  10      391.87      408.70     26.21 o 
  -2  10  10       22.23       25.38     11.55 o 
  -1  10  10       15.19       30.22     12.29 o 
   0  10  10     5176.62     5006.30    103.07 o 
   1  10  10     1304.04     1096.49     48.10 o 
   2  10  10      176.36      175.98     16.06 o 
   3  10  10      285.87      286.69     19.18 o 
   4  10  10        6.63        0.09     10.42 o 
   5  10  10      296.88      307.22     20.27 o 
   6  10  10      294.45      306.11     20.41 o 
   7  10  10       31.29       44.02     13.58 o 
   8  10  10        8.29       15.75     19.06 o 
   9  10  10        0.04        2.39     13.68 o 
  10  10  10       13.16       30.39     15.06 o 
  11  10  10        6.51        2.74     13.97 o 
  12  10  10      149.78      169.12     21.19 o 
 -10  11  10        0.76       16.61     22.98 o 
  -9  11  10        3.83       11.12     21.64 o 
  -8  11  10       10.48        6.10     19.96 o 
  -7  11  10       49.15       78.37     22.54 o 
  -6  11  10       49.42       47.22     19.74 o 
  -5  11  10       31.98       32.08     18.54 o 
  -4  11  10      146.58      132.33     20.77 o 
  -3  11  10      147.69      193.76     25.67 o 
  -2  11  10      627.90      636.83     38.03 o 
  -1  11  10        0.05       12.72      7.78 o 
   0  11  10      330.71      330.43     20.14 o 
   1  11  10       99.28       95.40     19.96 o 
   2  11  10      196.61      204.16     17.77 o 
   3  11  10        5.36       -3.66     10.75 o 
   4  11  10      233.24      197.58     21.21 o 
   5  11  10        0.32       -8.35     15.06 o 
   6  11  10       37.89       30.48     23.79 o 
   7  11  10       62.51       79.72     15.51 o 
   8  11  10       10.37       23.37     15.33 o 
   9  11  10        8.86      -11.27     13.58 o 
  10  11  10        6.26      -15.28     13.46 o 
  11  11  10        0.00       15.20     16.09 o 
  12  11  10      149.95      196.46     34.56 o 
  -9  12  10       44.00       47.81     32.79 o 
  -8  12  10       87.95       82.75     25.12 o 
  -7  12  10      148.34      198.39     27.45 o 
  -6  12  10      105.75      126.84     24.99 o 
  -5  12  10        0.06        0.40     17.68 o 
  -4  12  10      777.47      754.13     77.97 o 
  -3  12  10       67.06       82.57     18.29 o 
  -2  12  10      581.14      529.68     31.92 o 
  -1  12  10        2.83       12.12     11.48 o 
   0  12  10      252.22      254.86     18.82 o 
   1  12  10        3.89       13.02     28.09 o 
   2  12  10       67.91       45.61     15.82 o 
   3  12  10       19.12       27.24     15.26 o 
   4  12  10      211.76      231.43     23.33 o 
   5  12  10      106.87       96.50     19.46 o 
   6  12  10        1.38        0.71     14.72 o 
   7  12  10       28.47       44.09     18.08 o 
   8  12  10        8.37       -0.27     15.77 o 
   9  12  10       18.78      -14.51     21.75 o 
  10  12  10      122.57      155.60     20.21 o 
  11  12  10       13.51       30.01     37.34 o 
  -8  13  10        4.21       45.48     23.97 o 
  -7  13  10        0.22       -0.44     20.28 o 
  -6  13  10      404.39      451.50     39.27 o 
  -5  13  10      184.45      259.30     29.18 o 
  -4  13  10       82.46       96.90     20.65 o 
  -3  13  10        0.42       28.04     17.07 o 
  -2  13  10       18.65       22.63     16.26 o 
  -1  13  10      139.30      182.03     27.62 o 
   0  13  10       33.16       26.84     16.11 o 
   1  13  10       48.31       12.41     29.60 o 
   2  13  10      216.39      211.22     19.37 o 
   3  13  10      376.11      338.79     22.59 o 
   4  13  10       12.71       16.20     13.23 o 
   5  13  10        4.54       -7.19     12.76 o 
   6  13  10       40.39       30.50     14.20 o 
   7  13  10        0.01        3.62     13.39 o 
   8  13  10       13.27       37.36     15.33 o 
   9  13  10        5.32       14.24     18.26 o 
  10  13  10        0.52      -12.71     20.71 o 
  -8  14  10      181.78      265.30     33.53 o 
  -7  14  10       79.43      121.55     34.30 o 
  -6  14  10        0.41      -20.82     18.19 o 
  -5  14  10       48.83       84.66     22.81 o 
  -4  14  10       46.61       66.86     20.73 o 
  -3  14  10       73.03       95.28     20.95 o 
  -2  14  10       95.02      121.99     36.52 o 
  -1  14  10       32.81       36.25     16.35 o 
   0  14  10      284.21      312.44     24.78 o 
   1  14  10        1.65      -12.24     12.28 o 
   2  14  10      559.99      558.29     34.89 o 
   3  14  10      225.34      233.73     21.28 o 
   4  14  10      140.30      130.44     17.98 o 
   5  14  10       28.45       14.56     14.22 o 
   6  14  10      245.94      234.87     22.21 o 
   7  14  10        5.04       13.56     14.14 o 
   8  14  10       43.38       30.36     16.56 o 
   9  14  10       52.41       47.82     24.95 o 
  -7  15  10        4.24      -12.62     22.47 o 
  -6  15  10       12.55       32.73     24.90 o 
  -5  15  10        0.13       -8.02     21.43 o 
  -4  15  10       51.56      103.34     25.66 o 
  -3  15  10       18.95       32.81     22.15 o 
  -2  15  10      162.85      200.03     24.68 o 
  -1  15  10        4.66       29.80     23.69 o 
   0  15  10        0.64        7.59     14.80 o 
   1  15  10       12.60       -8.35     12.93 o 
   2  15  10       21.07       12.77     13.80 o 
   3  15  10       30.70       19.60     14.32 o 
   4  15  10        7.15        4.03     13.47 o 
   5  15  10       44.11       29.24     15.38 o 
   6  15  10       26.05        7.46     15.40 o 
   7  15  10       32.24       22.83     15.83 o 
   8  15  10       25.33       12.28     16.42 o 
  -6  16  10       12.04       52.97     26.29 o 
  -5  16  10       83.59      137.60     30.72 o 
  -4  16  10       71.45       58.33     25.74 o 
  -3  16  10       13.62       47.43     23.19 o 
  -2  16  10       68.31      111.07     27.12 o 
  -1  16  10      115.83      153.03     28.98 o 
   0  16  10       21.87        8.65     24.15 o 
   1  16  10      117.77      143.96     22.53 o 
   2  16  10        2.79       21.74     16.61 o 
   3  16  10       31.60       15.09     16.58 o 
   4  16  10       81.86       56.33     21.70 o 
   5  16  10      160.66      195.19     26.72 o 
   6  16  10      206.05      183.80     26.37 o 
   7  16  10      129.28      164.96     25.40 o 
  -4  17  10       32.23       59.51     26.40 o 
  -3  17  10       10.12       25.21     23.86 o 
  -2  17  10       10.77       73.23     25.22 o 
  -1  17  10        1.39       11.87     20.57 o 
   0  17  10       20.78       26.89     18.17 o 
   1  17  10        0.11       11.83     17.89 o 
   2  17  10       22.27       37.93     18.28 o 
   3  17  10        0.00        5.47     16.09 o 
   4  17  10       22.15       23.67     18.18 o 
   5  17  10       20.78       18.08     18.42 o 
   3  -7  11        6.21       46.61     45.81 o 
   4  -7  11        7.96       79.94     49.63 o 
  -1  -6  11      355.13      383.45     59.34 o 
   0  -6  11      627.31      550.06     68.23 o 
   1  -6  11       78.67      101.15     45.93 o 
   2  -6  11       58.33       67.08     44.89 o 
   3  -6  11       13.44       14.12     42.05 o 
   4  -6  11       17.91       19.94     44.82 o 
   5  -6  11        6.08       39.77     46.20 o 
   6  -6  11       44.50      129.35     49.38 o 
   7  -6  11       49.15       26.32     45.73 o 
   8  -6  11       28.64        2.92     46.27 o 
  -3  -5  11       28.23       50.86     40.92 o 
  -2  -5  11       78.06       98.88     43.77 o 
  -1  -5  11       45.60       62.02     40.86 o 
   0  -5  11        1.37      -25.20     37.48 o 
   1  -5  11       26.58       56.79     41.79 o 
   2  -5  11        3.66      -11.25     38.83 o 
   3  -5  11      269.23      211.26     51.30 o 
   4  -5  11       18.60       -6.55     41.60 o 
   5  -5  11       31.13        0.80     42.92 o 
   6  -5  11       46.58       19.27     47.07 o 
   7  -5  11      148.03       74.06     47.01 o 
   8  -5  11        1.44      -40.16     42.83 o 
   9  -5  11       75.49       26.46     46.88 o 
  -4  -4  11       12.07       40.18     38.18 o 
  -3  -4  11       86.35       82.29     40.70 o 
  -2  -4  11      120.90      144.62     43.97 o 
  -1  -4  11       84.62       77.75     41.65 o 
   0  -4  11      108.63       97.36     43.60 o 
   1  -4  11       30.36        4.92     38.87 o 
   2  -4  11        4.45      -11.46     39.71 o 
   3  -4  11       63.41       58.22     44.29 o 
   4  -4  11        9.32       -2.20     41.80 o 
   5  -4  11       10.66      -25.76     43.05 o 
   6  -4  11       45.62       40.37     47.21 o 
   7  -4  11        0.61      -63.05     42.03 o 
   8  -4  11       25.69       34.90     43.68 o 
   9  -4  11      130.90       83.29     47.73 o 
  10  -4  11       80.57       30.49     47.41 o 
  -5  -3  11        2.48      101.43     39.93 o 
  -4  -3  11       33.70       62.77     38.29 o 
  -3  -3  11      146.01      120.41     40.85 o 
  -2  -3  11      123.34      111.74     41.55 o 
  -1  -3  11        0.18      -50.64     33.76 o 
   0  -3  11        2.32       -3.14     37.86 o 
   1  -3  11       13.68       18.32     39.96 o 
   2  -3  11      140.56      103.52     45.72 o 
   3  -3  11        5.69      -25.66     41.27 o 
   4  -3  11      188.91      281.90     54.49 o 
   5  -3  11       19.40        9.31     42.29 o 
   6  -3  11       76.80       77.62     46.27 o 
   7  -3  11        9.63      -36.16     42.88 o 
   8  -3  11      261.94      142.98     48.16 o 
   9  -3  11       86.07        7.44     42.37 o 
  10  -3  11       29.52      -51.28     41.23 o 
  11  -3  11       74.14      -37.09     44.30 o 
  -5  -2  11        1.07       68.91     36.47 o 
  -4  -2  11       44.83      156.89     41.33 o 
  -3  -2  11       11.44       29.51     35.72 o 
  -2  -2  11      203.87      138.30     42.39 o 
  -1  -2  11      186.66      126.73     42.64 o 
   0  -2  11        0.24       -0.41     38.45 o 
   1  -2  11       24.93       38.74     41.79 o 
   2  -2  11      102.90      140.92     46.28 o 
   3  -2  11      361.41      245.99     50.33 o 
   4  -2  11        4.42       12.32     40.17 o 
   5  -2  11       71.76        7.46     41.34 o 
   6  -2  11        1.38       42.17     43.11 o 
   7  -2  11      135.40      100.91     47.63 o 
   8  -2  11      132.73      173.50     51.02 o 
   9  -2  11        0.00      -53.98     35.98 o 
  10  -2  11        8.67      -33.39     38.83 o 
  11  -2  11      183.95       44.90     45.51 o 
  12  -2  11        4.73      -62.09     41.40 o 
  -7  -1  11       18.17        8.02     44.78 o 
  -6  -1  11        0.22      -27.07     38.50 o 
  -5  -1  11      201.40      258.10     33.85 o 
  -4  -1  11       73.16       58.01     27.38 o 
  -3  -1  11       19.75       35.34     26.89 o 
  -2  -1  11        3.92        4.46     25.92 o 
  -1  -1  11       66.37       93.19     28.37 o 
   0  -1  11       58.28       36.93     27.23 o 
   1  -1  11      190.57      156.78     45.97 o 
   2  -1  11      347.94      329.11     50.99 o 
   3  -1  11       85.36       69.75     41.44 o 
   4  -1  11        0.04       12.73     21.88 o 
   5  -1  11        0.85      -20.30     20.05 o 
   6  -1  11       12.74        7.42     22.44 o 
   7  -1  11      101.43       81.18     31.04 o 
   8  -1  11      157.19      126.87     30.50 o 
   9  -1  11        3.47      -45.93     40.48 o 
  10  -1  11       51.23       15.57     38.17 o 
  11  -1  11        7.83      -28.41     38.29 o 
  12  -1  11        2.24      -60.33     40.22 o 
  -8   0  11       43.31       60.58     46.14 o 
  -7   0  11      116.42      119.69     47.90 o 
  -6   0  11        2.94       14.79     43.97 o 
  -5   0  11       10.99       -9.73     41.46 o 
  -4   0  11       28.02       28.91     44.94 o 
  -3   0  11      138.06      107.88     28.73 o 
  -2   0  11      246.46      220.57     32.14 o 
  -1   0  11      148.31      191.67     30.27 o 
   0   0  11     1445.41     1364.77     59.52 o 
   1   0  11        0.71       24.31     23.36 o 
   2   0  11       13.34       21.56     37.12 o 
   3   0  11      285.53      296.41     52.03 o 
   4   0  11       64.14      217.56     44.78 o 
   5   0  11      634.15      663.07     43.81 o 
   6   0  11       35.92       82.15     25.40 o 
   7   0  11      144.15      148.12     28.22 o 
   8   0  11       79.53      142.14     43.92 o 
   9   0  11       33.61        2.77     24.47 o 
  10   0  11        2.20      -14.47     30.90 o 
  11   0  11       26.42      -16.30     23.88 o 
  12   0  11       64.11        7.28     81.41 o 
  13   0  11        8.64      -37.14     61.04 o 
  -8   1  11      148.02      169.27     51.41 o 
  -7   1  11        8.55      -11.94     41.53 o 
  -6   1  11       38.28       25.91     43.29 o 
  -5   1  11      127.43      103.00     46.05 o 
  -4   1  11       49.99      103.61     41.62 o 
  -3   1  11        0.72       -6.16     25.62 o 
  -2   1  11      650.88      567.21     45.19 o 
  -1   1  11        0.40       -6.73     23.26 o 
   0   1  11       41.82       31.23     23.53 o 
   1   1  11        1.13        5.71     23.12 o 
   2   1  11        3.64        6.26     21.04 o 
   3   1  11     1624.26     1698.53     87.19 o 
   4   1  11       89.74      125.97     25.48 o 
   5   1  11      888.33      926.20     49.94 o 
   6   1  11      407.63      620.37     43.75 o 
   7   1  11       65.98       90.94     25.54 o 
   8   1  11      296.20      491.19     40.42 o 
   9   1  11      318.78      329.98     35.13 o 
  10   1  11        8.84        1.63     23.12 o 
  11   1  11       49.74       23.46     24.41 o 
  12   1  11        2.91      -25.84     23.44 o 
  13   1  11        0.53      -22.69     45.11 o 
  -9   2  11       12.27        9.64     44.95 o 
  -8   2  11        0.00      -19.46     42.40 o 
  -7   2  11        4.99       -1.37     42.24 o 
  -6   2  11       48.44       32.58     42.25 o 
  -5   2  11       50.60       57.38     43.10 o 
  -4   2  11      139.28      152.78     28.92 o 
  -3   2  11       69.84       80.26     26.30 o 
  -2   2  11      157.24      194.29     33.12 o 
  -1   2  11       14.24       38.27     43.08 o 
   0   2  11        9.52        2.66     23.01 o 
   1   2  11       54.01       96.84     37.66 o 
   2   2  11      140.58      142.87     36.59 o 
   3   2  11     1214.28     1244.76     56.84 o 
   4   2  11     1037.32     1322.75     58.70 o 
   5   2  11      475.93      503.24     39.50 o 
   6   2  11       52.75       75.21     23.25 o 
   7   2  11       48.82       65.77     23.58 o 
   8   2  11        6.12       24.07     24.39 o 
   9   2  11       10.48      -21.46     20.51 o 
  10   2  11      134.91      234.39     50.07 o 
  11   2  11       34.96        7.80     22.53 o 
  12   2  11       43.96       21.73     67.10 o 
  13   2  11       45.08       -8.50     24.46 o 
  -9   3  11       26.53       50.86     46.23 o 
  -8   3  11       25.16       15.69     43.65 o 
  -7   3  11      101.42       78.93     46.53 o 
  -6   3  11        1.55       12.15     42.49 o 
  -5   3  11       36.12       68.55     45.25 o 
  -4   3  11      346.74      296.08     32.79 o 
  -3   3  11      207.15      177.01     37.81 o 
  -2   3  11      427.77      459.01     36.87 o 
  -1   3  11       11.46       18.18     23.25 o 
   0   3  11       74.03       60.80     24.95 o 
   1   3  11        0.06       12.15     28.00 o 
   2   3  11      400.19      546.73     39.52 o 
   3   3  11      616.46      668.15     43.79 o 
   4   3  11       95.82      133.84     24.59 o 
   5   3  11        1.49       -6.58     19.97 o 
   6   3  11      270.39      432.43     36.65 o 
   7   3  11       74.38       94.81     24.34 o 
   8   3  11      406.02      667.84     43.25 o 
   9   3  11       19.61        8.29     21.32 o 
  10   3  11       51.55       15.22     22.65 o 
  11   3  11        0.07        5.46     22.53 o 
  12   3  11       57.58       30.73     39.56 o 
  13   3  11        7.49      -13.20     23.88 o 
  14   3  11        2.90      -35.78     23.86 o 
  -9   4  11       57.03       34.01     47.99 o 
  -8   4  11      144.53      173.00     51.55 o 
  -7   4  11        1.16      -13.37     41.51 o 
  -6   4  11       53.45       -0.13     42.11 o 
  -5   4  11       15.44       -1.86     37.87 o 
  -4   4  11      427.06      367.76     53.04 o 
  -3   4  11        0.01      -20.45     21.63 o 
  -2   4  11      225.22      233.02     30.02 o 
  -1   4  11        3.80       -8.43     21.74 o 
   0   4  11       44.34       69.02     32.29 o 
   1   4  11       25.74       15.41     19.91 o 
   2   4  11      344.20      390.97     63.60 o 
   3   4  11      135.44      178.58     29.93 o 
   4   4  11       62.76       62.12     21.69 o 
   5   4  11       68.84      118.44     23.98 o 
   6   4  11      254.57      345.72     31.23 o 
   7   4  11       72.10       37.41     20.93 o 
   8   4  11        0.91      -12.10     18.62 o 
   9   4  11       66.27       68.82     32.47 o 
  10   4  11       45.91       20.43     22.19 o 
  11   4  11      286.08      312.07     33.88 o 
  12   4  11       48.31       32.81     23.21 o 
  13   4  11       21.40      -18.49     22.79 o 
  14   4  11      123.56       82.68     46.37 o 
  -9   5  11       15.14      -64.48     42.99 o 
  -8   5  11       69.71      107.33     48.66 o 
  -7   5  11        3.07      -36.16     42.19 o 
  -6   5  11        3.45        8.97     39.88 o 
  -5   5  11      168.59      157.80     45.96 o 
  -4   5  11      110.13       93.25     39.25 o 
  -3   5  11       98.82       59.25     23.88 o 
  -2   5  11       93.61      116.55     36.94 o 
  -1   5  11       37.29       21.12     22.39 o 
   0   5  11       40.72       46.73     28.15 o 
   1   5  11       92.75      107.82     22.07 o 
   2   5  11      388.74      433.37     35.42 o 
   3   5  11      181.20      217.68     26.08 o 
   4   5  11       19.35       18.34     21.70 o 
   5   5  11       41.09       57.53     21.26 o 
   6   5  11      185.57      204.06     26.85 o 
   7   5  11      169.47      144.06     24.74 o 
   8   5  11      153.88      194.10     26.71 o 
   9   5  11      167.17      156.94     26.25 o 
  10   5  11       12.85       13.21     21.82 o 
  11   5  11      172.23      147.81     47.68 o 
  12   5  11        9.45      -21.04     19.78 o 
  13   5  11        8.63       -9.27     22.10 o 
  14   5  11       30.90       47.68     26.20 o 
 -10   6  11       50.20       58.27     49.78 o 
  -9   6  11       13.27      -12.80     45.25 o 
  -8   6  11        0.46      -61.72     41.15 o 
  -7   6  11       42.23       63.72     46.54 o 
  -6   6  11        2.39       27.07     40.72 o 
  -5   6  11      118.52      126.09     43.81 o 
  -4   6  11       78.85       89.31     37.85 o 
  -3   6  11        0.49      -29.17     19.45 o 
  -2   6  11        3.87       17.96     20.95 o 
  -1   6  11      499.37      516.54     39.47 o 
   0   6  11       90.40      142.70     22.86 o 
   1   6  11      131.77      109.64     21.54 o 
   2   6  11       19.71       29.00     18.25 o 
   3   6  11      494.90      489.28     42.85 o 
   4   6  11      130.88      110.79     21.95 o 
   5   6  11      114.98       76.17     20.94 o 
   6   6  11       24.32       -9.62     18.85 o 
   7   6  11       72.74       48.02     20.76 o 
   8   6  11        3.15       -2.76     22.84 o 
   9   6  11      393.56      394.00     34.38 o 
  10   6  11       26.64       31.06     21.80 o 
  11   6  11      190.57      154.23     38.55 o 
  12   6  11      133.00      133.45     27.40 o 
  13   6  11       11.78       23.70     23.21 o 
 -10   7  11        0.76      -40.44     47.08 o 
  -9   7  11       28.91       17.11     47.83 o 
  -8   7  11       28.72       20.80     44.61 o 
  -7   7  11       87.36       41.00     45.98 o 
  -6   7  11      186.65      188.11     50.23 o 
  -5   7  11       24.87      -12.63     38.15 o 
  -4   7  11       30.68        4.89     33.66 o 
  -3   7  11       41.88       10.55     34.47 o 
  -2   7  11       13.99       19.25     19.70 o 
  -1   7  11      260.60      190.65     24.12 o 
   0   7  11       87.65       86.57     20.42 o 
   1   7  11      226.14      230.65     25.15 o 
   2   7  11       47.24       32.91     18.53 o 
   3   7  11      443.11      402.44     31.29 o 
   4   7  11        5.23       -8.90     17.05 o 
   5   7  11      602.46      599.78     39.19 o 
   6   7  11       37.44       30.75     22.76 o 
   7   7  11      183.69      146.96     24.21 o 
   8   7  11      281.45      250.24     28.63 o 
   9   7  11      106.06      111.18     23.32 o 
  10   7  11      619.57      716.79     43.92 o 
  11   7  11      203.37      165.19     28.33 o 
  12   7  11       15.64       17.41     20.96 o 
  13   7  11      304.57      349.16     57.93 o 
 -10   8  11       31.79      -43.82     47.65 o 
  -9   8  11       24.28      -18.79     47.93 o 
  -8   8  11       48.00      100.73     50.62 o 
  -7   8  11       20.83      -13.02     43.88 o 
  -6   8  11      155.29      177.51     52.91 o 
  -5   8  11      109.26       82.73     42.64 o 
  -4   8  11       21.76        5.60     34.05 o 
  -3   8  11      247.41      260.00     47.25 o 
  -2   8  11      516.95      476.88     36.95 o 
  -1   8  11       99.81      105.40     25.75 o 
   0   8  11       40.69       36.21     17.57 o 
   1   8  11      157.62      142.86     21.90 o 
   2   8  11       25.03       33.34     17.65 o 
   3   8  11       43.33       44.16     18.88 o 
   4   8  11      497.06      542.35     37.43 o 
   5   8  11      112.43       69.39     37.62 o 
   6   8  11      240.88      289.35     29.49 o 
   7   8  11       54.33       59.02     27.16 o 
   8   8  11       27.96       30.97     19.78 o 
   9   8  11      223.88      238.29     43.95 o 
  10   8  11       14.80       37.41     21.16 o 
  11   8  11        3.62       19.87     19.78 o 
  12   8  11      249.89      316.17     34.68 o 
  13   8  11        9.58       20.73     22.09 o 
  -9   9  11       45.66       13.87     51.12 o 
  -8   9  11      132.82       66.70     50.06 o 
  -7   9  11       53.44       24.32     45.22 o 
  -6   9  11        6.75       -7.26     41.20 o 
  -5   9  11       44.65      -14.51     37.88 o 
  -4   9  11      338.23      354.78     52.96 o 
  -3   9  11      469.53      428.42     55.65 o 
  -2   9  11      418.89      403.10     34.39 o 
  -1   9  11      128.12      156.21     27.59 o 
   0   9  11       44.76       58.94     18.25 o 
   1   9  11       11.48       -4.56     16.07 o 
   2   9  11      300.03      328.77     28.82 o 
   3   9  11      107.32       97.89     21.49 o 
   4   9  11        4.21        4.64     21.18 o 
   5   9  11      844.34      788.70     53.39 o 
   6   9  11     1791.10     1740.86     66.61 o 
   7   9  11       63.16      104.02     22.83 o 
   8   9  11      151.32      179.37     26.33 o 
   9   9  11       85.03       95.08     23.51 o 
  10   9  11      100.65       96.60     24.69 o 
  11   9  11       14.10       -3.44     19.95 o 
  12   9  11      130.58      175.04     29.43 o 
  13   9  11        0.07       26.09     21.63 o 
  -9  10  11      163.88      195.89     61.30 o 
  -8  10  11       41.02      -13.10     48.30 o 
  -7  10  11       47.29       33.77     46.27 o 
  -6  10  11       22.01       48.16     43.92 o 
  -5  10  11       38.98       22.65     39.77 o 
  -4  10  11      173.29      224.38     48.06 o 
  -3  10  11      559.20      575.10     61.44 o 
  -2  10  11      374.24      406.20     33.78 o 
  -1  10  11      424.37      385.72     43.10 o 
   0  10  11       67.59       62.93     18.25 o 
   1  10  11      701.82      631.57     38.15 o 
   2  10  11       22.70       38.15     18.26 o 
   3  10  11      274.28      279.52     32.86 o 
   4  10  11       98.02      106.27     22.02 o 
   5  10  11      178.24      198.05     26.39 o 
   6  10  11      143.47       97.00     22.67 o 
   7  10  11       31.41       16.40     19.42 o 
   8  10  11       25.51       32.56     20.48 o 
   9  10  11        6.12       33.85     21.14 o 
  10  10  11      146.71      175.73     27.39 o 
  11  10  11       57.03       72.68     23.19 o 
  12  10  11       41.24       41.89     32.39 o 
  -9  11  11       97.15       64.47     56.63 o 
  -8  11  11       55.66       41.51     51.15 o 
  -7  11  11       28.07        0.78     44.94 o 
  -6  11  11        0.43       -9.96     41.33 o 
  -5  11  11        2.83      -37.29     35.67 o 
  -4  11  11       51.67       68.57     40.04 o 
  -3  11  11       16.57       -6.64     35.80 o 
  -2  11  11      725.72      763.16     66.35 o 
  -1  11  11      235.85      197.75     29.47 o 
   0  11  11      270.49      330.79     29.50 o 
   1  11  11        3.25       21.76     16.51 o 
   2  11  11      776.54      760.13     40.93 o 
   3  11  11      172.15      168.38     24.20 o 
   4  11  11      323.22      343.68     36.69 o 
   5  11  11      103.32       94.03     22.44 o 
   6  11  11       51.29       82.71     22.98 o 
   7  11  11       40.81       23.49     19.81 o 
   8  11  11       12.61        4.26     19.47 o 
   9  11  11       18.34       47.56     33.55 o 
  10  11  11      143.29      166.64     28.25 o 
  11  11  11        0.01        2.08     18.43 o 
  12  11  11      127.81      161.81     29.95 o 
  -8  12  11       77.52       18.84     50.55 o 
  -7  12  11        4.11      -15.62     46.25 o 
  -6  12  11       83.40       69.70     49.19 o 
  -5  12  11      113.85      110.11     48.24 o 
  -4  12  11      174.44      218.51     24.60 o 
  -3  12  11      141.14      179.69     44.97 o 
  -2  12  11      372.86      219.58    116.82 o 
  -1  12  11      140.68      152.63     18.04 o 
   0  12  11       47.24       44.97     19.57 o 
   1  12  11      153.73      152.49     23.39 o 
   2  12  11      279.45      213.11     39.45 o 
   3  12  11        0.32       -4.24     11.41 o 
   4  12  11      141.76      144.31     20.52 o 
   5  12  11       40.41       44.99     14.37 o 
   6  12  11        3.89        0.85     12.48 o 
   7  12  11       33.08       64.43     24.74 o 
   8  12  11        2.84        9.84     19.88 o 
   9  12  11      103.04      133.61     41.25 o 
  10  12  11        2.33       22.29     21.22 o 
  11  12  11       54.63       94.14     38.70 o 
  -8  13  11        8.30      -23.10     49.69 o 
  -7  13  11       12.26      -36.51     49.43 o 
  -6  13  11       18.24       -2.49     29.97 o 
  -5  13  11       64.70       78.71     21.77 o 
  -4  13  11      437.98      529.00     34.64 o 
  -3  13  11       54.85       82.16     19.62 o 
  -2  13  11       21.20       51.28     31.16 o 
  -1  13  11        1.28       21.56     11.74 o 
   0  13  11       52.50       56.89     12.71 o 
   1  13  11       20.49       13.57     19.99 o 
   2  13  11       27.73       32.84     13.32 o 
   3  13  11      211.39      195.67     19.14 o 
   4  13  11       56.18       70.66     17.60 o 
   5  13  11        3.75      -11.61     15.84 o 
   6  13  11        1.44       16.79     15.58 o 
   7  13  11        4.88        3.18     13.29 o 
   8  13  11       52.31       41.12     26.84 o 
   9  13  11      180.67      193.50     30.21 o 
  10  13  11        8.57       30.55     39.39 o 
  -7  14  11       12.79      -42.71     47.35 o 
  -6  14  11      106.42      108.66     31.11 o 
  -5  14  11       10.25       32.61     31.99 o 
  -4  14  11       47.37       40.11     19.76 o 
  -3  14  11        6.78       18.75     17.33 o 
  -2  14  11       31.75       27.13     27.22 o 
  -1  14  11        0.07       37.46     15.94 o 
   0  14  11      103.72      124.62     25.29 o 
   1  14  11        0.00       -3.35     23.14 o 
   2  14  11       63.09       71.33     19.10 o 
   3  14  11       24.87       36.53     30.56 o 
   4  14  11      190.60      204.01     24.06 o 
   5  14  11       13.04       26.29     17.19 o 
   6  14  11       56.69       40.20     17.76 o 
   7  14  11       56.35       76.43     21.29 o 
   8  14  11        5.35       11.13     18.99 o 
   9  14  11        6.91       -8.50     30.19 o 
  -6  15  11       17.20      -14.12     21.04 o 
  -5  15  11      113.44      140.64     26.32 o 
  -4  15  11       37.98       32.29     19.13 o 
  -3  15  11       63.91       69.92     20.06 o 
  -2  15  11       36.05       45.65     18.38 o 
  -1  15  11      140.96      170.43     44.13 o 
   1  15  11      191.36      201.34     24.95 o 
   2  15  11      217.54      233.39     26.03 o 
   3  15  11        6.89        8.28     13.46 o 
   4  15  11        2.38       -0.99     13.58 o 
   5  15  11       73.88       83.27     17.66 o 
   6  15  11       82.05       83.10     18.19 o 
   7  15  11       49.07       42.41     16.70 o 
   8  15  11      167.57      204.19     28.11 o 
  -5  16  11        2.75       25.27     24.74 o 
  -4  16  11      198.56      250.55     36.36 o 
  -3  16  11       64.03      117.46     26.88 o 
  -2  16  11       32.75       63.58     24.41 o 
  -1  16  11       63.29       75.42     24.12 o 
   1  16  11       10.42       16.15     15.86 o 
   2  16  11       59.47       63.28     18.98 o 
   3  16  11       71.29       93.09     18.36 o 
   4  16  11       25.16        6.96     15.07 o 
   5  16  11        8.71       24.94     15.96 o 
   6  16  11      138.22      120.27     19.76 o 
  -3  17  11        2.52       -5.71     21.74 o 
  -2  17  11        2.08       34.64     22.63 o 
  -1  17  11       22.13       57.97     24.31 o 
   0  17  11       32.30       27.15     23.49 o 
   1  17  11       17.69       26.38     18.04 o 
   2  17  11        5.94       18.61     17.33 o 
   3  17  11        1.47       18.42     17.87 o 
   4  17  11       49.66       35.28     18.89 o 
   0  -5  12       58.88       84.07     45.73 o 
   1  -5  12       29.80       32.76     44.33 o 
   2  -5  12       90.35       41.35     46.13 o 
   3  -5  12       12.07       70.08     48.41 o 
   4  -5  12       20.67       52.41     48.58 o 
   5  -5  12       14.42        8.56     47.83 o 
   6  -5  12      229.70      208.79     59.62 o 
   7  -5  12        9.46       12.81     46.12 o 
  -2  -4  12       41.30      110.23     44.60 o 
  -1  -4  12      144.90      126.08     46.56 o 
   0  -4  12       10.91       70.01     44.61 o 
   1  -4  12       27.08       76.66     46.49 o 
   2  -4  12      226.07      150.19     50.46 o 
   3  -4  12      211.34      142.47     50.11 o 
   4  -4  12       25.13       60.48     46.93 o 
   5  -4  12        1.02      -30.82     44.24 o 
   6  -4  12       16.00      -21.66     46.69 o 
   7  -4  12        9.06      -30.46     42.33 o 
   8  -4  12       12.76      -51.35     43.20 o 
   9  -4  12       20.47      -55.62     44.58 o 
  -4  -3  12       68.66      166.10     46.61 o 
  -3  -3  12        0.23       28.48     39.84 o 
  -2  -3  12       12.90       -1.54     38.86 o 
  -1  -3  12       55.31       50.55     42.21 o 
   0  -3  12       49.93       22.85     40.69 o 
   1  -3  12        3.64       -1.54     41.27 o 
   2  -3  12      152.15       88.09     46.55 o 
   3  -3  12       32.30      -22.68     42.39 o 
   4  -3  12      118.20      185.73     53.84 o 
   5  -3  12       92.31       21.22     45.88 o 
   6  -3  12        5.45      -23.05     44.74 o 
   7  -3  12       18.91      -28.93     40.51 o 
   8  -3  12      142.21       88.07     49.39 o 
   9  -3  12       31.28        1.32     47.66 o 
  10  -3  12       15.53      -30.02     46.58 o 
  -4  -2  12      133.97      117.48     42.68 o 
  -3  -2  12      108.85      124.81     43.15 o 
  -2  -2  12       38.06       83.71     42.32 o 
  -1  -2  12      138.73      130.80     44.50 o 
   0  -2  12       11.69       39.10     41.92 o 
   1  -2  12        7.52        8.82     40.76 o 
   2  -2  12      147.64      107.27     48.01 o 
   3  -2  12        0.12       24.61     43.03 o 
   4  -2  12      121.25       90.86     47.96 o 
   5  -2  12       26.75      -37.84     40.91 o 
   6  -2  12      251.58      175.63     52.38 o 
   7  -2  12       79.95       55.72     48.89 o 
   8  -2  12      352.23      303.27     61.22 o 
   9  -2  12        2.77      -41.88     41.97 o 
  10  -2  12       24.70      -10.72     43.84 o 
  11  -2  12        0.48      -63.81     42.54 o 
  -5  -1  12       36.10      -30.66     42.97 o 
  -4  -1  12       23.67       18.18     27.60 o 
  -3  -1  12       34.79       34.34     28.33 o 
  -2  -1  12      235.20      200.06     47.22 o 
  -1  -1  12       42.83       30.93     27.65 o 
   0  -1  12       14.44      -15.34     39.71 o 
   1  -1  12      161.07      110.27     46.18 o 
   2  -1  12        8.26      -15.61     39.12 o 
   3  -1  12        6.99        8.51     41.15 o 
   4  -1  12       10.43        3.02     41.76 o 
   5  -1  12      238.42      196.18     49.82 o 
   6  -1  12        0.59       -8.73     41.65 o 
   7  -1  12       20.36      -14.32     42.25 o 
   8  -1  12      125.08      103.92     48.50 o 
   9  -1  12        5.86      -29.63     38.64 o 
  10  -1  12       40.85       -7.12     42.02 o 
  11  -1  12       32.81      -61.21     40.81 o 
  -6   0  12        0.43        4.85     46.03 o 
  -5   0  12       57.45       19.78     46.18 o 
  -4   0  12       42.57       36.82     43.23 o 
  -3   0  12       24.81       43.07     27.86 o 
  -2   0  12       17.85        3.53     26.60 o 
  -1   0  12      368.60      338.75     37.25 o 
   0   0  12       74.63       64.73     50.56 o 
   1   0  12        2.93      -20.81     23.54 o 
   2   0  12      249.08      297.75     90.37 o 
   3   0  12        5.39      -12.87     22.37 o 
   4   0  12        0.76      -14.02     21.35 o 
   5   0  12      118.92       97.77     26.71 o 
   6   0  12      536.98      540.72     79.11 o 
   7   0  12      112.50      120.71     29.42 o 
   8   0  12        0.04       67.51     27.33 o 
   9   0  12       17.30      -11.91     25.54 o 
  10   0  12      217.48      421.38     56.00 o 
  11   0  12        2.90      -55.99     37.33 o 
  12   0  12        9.32      -60.89     40.59 o 
  -7   1  12       70.20      142.65     54.10 o 
  -6   1  12       70.39      111.47     50.64 o 
  -5   1  12       16.36      -58.93     39.29 o 
  -4   1  12      239.34      260.39     71.75 o 
  -3   1  12        1.43      -30.50     25.01 o 
  -2   1  12       51.91       15.17     26.57 o 
  -1   1  12        9.89        9.06     25.72 o 
   0   1  12        6.49       19.39     24.91 o 
   1   1  12       85.43       95.28     37.81 o 
   2   1  12      836.22      761.59     74.30 o 
   3   1  12      330.37      343.66     41.80 o 
   4   1  12       13.83       48.11     25.85 o 
   5   1  12       18.57       18.84     23.39 o 
   6   1  12       22.75       -0.17     41.23 o 
   7   1  12      112.66      135.64     28.43 o 
   8   1  12       12.93        2.54     25.08 o 
   9   1  12        2.34      -26.04     23.47 o 
  10   1  12       34.78       -6.51     40.08 o 
  11   1  12       14.90      -18.54     24.95 o 
  12   1  12      114.74      120.00     51.55 o 
  13   1  12        1.38       10.70     39.47 o 
  -8   2  12       29.42       66.45     52.42 o 
  -7   2  12       70.55       22.19     46.86 o 
  -6   2  12        0.44      -44.16     40.35 o 
  -5   2  12        1.38       43.70     44.01 o 
  -4   2  12       16.55       20.11     34.06 o 
  -3   2  12       40.99       45.17     27.69 o 
  -2   2  12       61.47       25.15     38.89 o 
  -1   2  12      289.09      258.46     32.68 o 
   0   2  12        0.28       -2.42     23.91 o 
   1   2  12      131.17      147.36     49.69 o 
   2   2  12      340.10      306.05     54.23 o 
   3   2  12       58.92       54.37     22.71 o 
   4   2  12      534.70      625.50     43.89 o 
   5   2  12      136.23      138.65     27.19 o 
   6   2  12      129.34      117.00     26.68 o 
   7   2  12      221.11      188.12     30.56 o 
   8   2  12      273.43      358.84     36.28 o 
   9   2  12        5.71      -18.22     39.45 o 
  10   2  12      126.58       94.83     55.90 o 
  11   2  12        4.49      -28.30     28.33 o 
  12   2  12        1.27      -35.58     23.72 o 
  13   2  12        1.49      -14.05     65.83 o 
  -8   3  12       10.48      -14.77     45.16 o 
  -7   3  12        1.57        3.26     47.56 o 
  -6   3  12       27.51       17.27     44.91 o 
  -5   3  12        3.88      -20.79     41.63 o 
  -4   3  12       96.31       72.86     43.09 o 
  -3   3  12      336.16      253.15     33.43 o 
  -2   3  12        4.01       15.39     31.51 o 
  -1   3  12       43.20       32.46     24.81 o 
   0   3  12       59.84       73.66     25.78 o 
   1   3  12       56.07       64.55     35.82 o 
   2   3  12      522.76      667.30     42.78 o 
   3   3  12       66.08       71.65     23.73 o 
   4   3  12       60.83       80.56     24.19 o 
   5   3  12       18.59       25.42     22.72 o 
   6   3  12       48.32       19.09     21.96 o 
   7   3  12       10.90       -7.27     21.37 o 
   8   3  12       81.73       89.25     26.25 o 
   9   3  12      125.29       75.90     26.61 o 
  10   3  12       40.74        2.52     28.26 o 
  11   3  12       54.23       13.91     50.20 o 
  12   3  12       10.10       10.40     44.68 o 
  13   3  12       13.26      -23.41     36.10 o 
  -8   4  12       28.95       87.07     53.42 o 
  -7   4  12        5.32      -28.87     42.68 o 
  -6   4  12       41.68       49.86     45.98 o 
  -5   4  12      221.18      160.71     49.14 o 
  -4   4  12       63.13       10.36     38.44 o 
  -3   4  12      290.53      190.72     30.67 o 
  -2   4  12        5.83        4.45     23.69 o 
  -1   4  12        0.29      -15.52     32.86 o 
   0   4  12      973.35      878.03     49.76 o 
   1   4  12       71.41       36.59     22.31 o 
   2   4  12      405.64      354.31     67.07 o 
   3   4  12      105.99       89.57     23.98 o 
   4   4  12       59.41       50.54     22.17 o 
   5   4  12        5.73      -21.79     19.74 o 
   6   4  12      111.43      127.14     25.27 o 
   7   4  12      116.06       92.65     25.49 o 
   8   4  12      162.81      194.40     28.78 o 
   9   4  12        2.41       -5.50     22.09 o 
  10   4  12       17.12       20.51     47.73 o 
  11   4  12        0.55      -31.74     21.16 o 
  12   4  12        0.35      -12.11     22.67 o 
  13   4  12       65.74       77.10     28.59 o 
  -9   5  12        5.89        4.34     46.97 o 
  -8   5  12      177.33      147.90     55.28 o 
  -7   5  12       22.88       -1.63     43.22 o 
  -6   5  12       52.44       53.19     45.43 o 
  -5   5  12      141.13      132.28     48.32 o 
  -4   5  12      187.43      202.18     48.64 o 
  -3   5  12      121.07      116.09     27.49 o 
  -2   5  12      117.21      173.17     28.54 o 
  -1   5  12      484.63      426.03     43.56 o 
   0   5  12        0.62      -39.98     28.51 o 
   1   5  12      553.73      505.02     39.59 o 
   2   5  12      103.81       71.53     22.84 o 
   3   5  12       76.92       44.96     21.77 o 
   4   5  12      193.59      194.78     27.25 o 
   5   5  12       25.32       17.74     20.53 o 
   6   5  12       34.82       20.14     21.56 o 
   7   5  12      691.32      650.42     42.97 o 
   8   5  12       32.04       -1.28     20.72 o 
   9   5  12       73.81       53.14     24.15 o 
  10   5  12        0.09      -17.72     21.25 o 
  11   5  12      162.13      139.53     27.52 o 
  12   5  12       26.86      -18.72     56.23 o 
  13   5  12      100.41       81.34     82.99 o 
  -9   6  12       78.57       24.96     50.70 o 
  -8   6  12       38.97       17.25     46.40 o 
  -7   6  12       43.71       38.66     45.45 o 
  -6   6  12       38.17      -57.18     38.13 o 
  -5   6  12        1.42        4.06     39.18 o 
  -4   6  12       17.27       33.21     37.66 o 
  -3   6  12       78.12       20.22     35.62 o 
  -2   6  12       17.71       25.38     22.33 o 
  -1   6  12      979.20      921.37     49.53 o 
   0   6  12      539.29      526.79     57.08 o 
   1   6  12      648.77      702.81     42.61 o 
   2   6  12       14.05       33.58     20.39 o 
   3   6  12        9.08       -5.46     27.88 o 
   4   6  12      483.24      567.77     84.69 o 
   5   6  12      177.95      161.70     25.69 o 
   6   6  12       81.69       96.24     23.75 o 
   7   6  12       62.08       50.13     22.15 o 
   8   6  12        6.68       -1.66     20.14 o 
   9   6  12        5.72      -28.57     19.05 o 
  10   6  12      236.84      191.92     29.82 o 
  11   6  12      137.16      124.98     61.84 o 
  12   6  12      356.40      392.59     50.77 o 
  13   6  12      140.09      155.74     42.08 o 
  -9   7  12       16.48      -29.64     47.15 o 
  -8   7  12       53.62       38.08     46.87 o 
  -7   7  12       42.19      -20.40     41.87 o 
  -6   7  12        0.63       58.09     44.47 o 
  -5   7  12      315.51      389.89     58.97 o 
  -4   7  12      264.88      250.32     49.93 o 
  -3   7  12       10.54       -6.86     32.37 o 
  -2   7  12       66.78       84.76     51.24 o 
  -1   7  12      191.38      157.52     26.16 o 
   0   7  12      137.45      149.54     24.13 o 
   1   7  12      532.68      469.14     37.20 o 
   2   7  12       18.28        3.72     18.99 o 
   3   7  12      336.51      342.54     32.35 o 
   4   7  12       69.03       75.90     21.63 o 
   5   7  12       16.66       41.98     20.32 o 
   6   7  12      542.39      645.86     42.42 o 
   7   7  12       39.46       22.20     20.24 o 
   8   7  12      235.32      236.32     33.88 o 
   9   7  12        4.02        3.59     20.57 o 
  10   7  12      184.00      208.62     32.60 o 
  11   7  12        1.08       -5.56     21.02 o 
  12   7  12       18.01        8.16     22.09 o 
  13   7  12       97.32       64.41     28.70 o 
  -9   8  12        0.03      -41.53     50.35 o 
  -8   8  12       11.72      -19.93     47.15 o 
  -7   8  12       20.26       46.59     48.71 o 
  -6   8  12        6.75      -12.09     43.16 o 
  -5   8  12       94.67      112.93     47.41 o 
  -4   8  12       47.11       69.90     41.13 o 
  -3   8  12        1.22       34.26     35.91 o 
  -2   8  12       72.06       39.08     54.56 o 
  -1   8  12       68.78       87.60     21.96 o 
   0   8  12     1340.53     1168.57     51.82 o 
   1   8  12      222.28      188.60     25.43 o 
   2   8  12      272.76      270.86     28.22 o 
   3   8  12      157.70      150.25     23.69 o 
   4   8  12       13.09       39.04     19.46 o 
   5   8  12      536.65      505.00     37.61 o 
   6   8  12      215.37      200.79     47.55 o 
   7   8  12      200.50      195.82     27.72 o 
   8   8  12      227.58      277.99     31.31 o 
   9   8  12       36.18       27.04     21.11 o 
  10   8  12      157.40      166.85     28.14 o 
  11   8  12      263.06      273.40     34.09 o 
  12   8  12        0.69        3.51     21.27 o 
  13   8  12       15.69        0.70     22.35 o 
  -9   9  12       81.86       85.88     57.66 o 
  -8   9  12        0.00       31.87     51.33 o 
  -7   9  12       24.75       43.77     48.74 o 
  -6   9  12        8.35       37.66     45.35 o 
  -5   9  12       18.76       12.86     41.82 o 
  -4   9  12       65.27       20.82     39.27 o 
  -3   9  12      921.77      893.03     74.41 o 
  -2   9  12      141.38      162.24     42.25 o 
  -1   9  12        8.00        1.06     31.78 o 
   0   9  12        0.58       -7.62     16.45 o 
   1   9  12      112.51       98.89     21.48 o 
   2   9  12      265.71      257.77     44.61 o 
   3   9  12        4.62        1.64     17.12 o 
   4   9  12      242.53      217.69     26.66 o 
   5   9  12       23.67       18.59     19.35 o 
   6   9  12        1.27        0.00     18.41 o 
   7   9  12       21.22        9.99     19.16 o 
   8   9  12      160.01      146.78     26.18 o 
   9   9  12       19.03       30.07     21.16 o 
  10   9  12       53.80       86.22     23.92 o 
  11   9  12       27.84       15.96     20.59 o 
  12   9  12      306.05      359.87     37.66 o 
  -8  10  12       67.96      -17.56     54.80 o 
  -7  10  12       10.94      -68.65     47.04 o 
  -6  10  12      394.40      350.24     62.52 o 
  -5  10  12       23.42       34.89     45.11 o 
  -4  10  12      141.63      190.38     50.77 o 
  -3  10  12      156.73      151.34     44.21 o 
  -2  10  12       34.43       20.83     35.25 o 
  -1  10  12      414.64      392.87     35.00 o 
   0  10  12        0.21        0.30     17.21 o 
   1  10  12        5.50       -6.51     16.78 o 
   2  10  12      589.91      601.99     38.41 o 
   3  10  12       38.92       34.41     18.90 o 
   4  10  12       59.90       45.45     19.74 o 
   5  10  12       27.00       21.53     19.53 o 
   6  10  12       41.66       59.22     21.42 o 
   7  10  12      116.79      107.80     25.37 o 
   8  10  12      145.07      181.42     56.60 o 
   9  10  12        6.48        2.96     20.00 o 
  10  10  12      441.31      483.35     39.94 o 
  11  10  12       20.81       49.39     22.97 o 
  12  10  12      139.16      123.36     38.76 o 
  -8  11  12       35.78      -33.70     50.35 o 
  -7  11  12        0.02      -15.72     46.56 o 
  -6  11  12       85.46       74.50     50.47 o 
  -5  11  12       37.40       29.87     43.73 o 
  -4  11  12       27.22       74.85     42.50 o 
  -3  11  12        1.04       12.33     37.81 o 
  -2  11  12        7.78       26.86     35.22 o 
  -1  11  12       31.32       41.59     18.94 o 
   0  11  12      302.04      319.38     29.62 o 
   1  11  12      190.64      208.40     25.72 o 
   2  11  12      716.61      764.50     42.77 o 
   3  11  12       40.41       56.02     20.85 o 
   4  11  12      194.59      157.80     25.22 o 
   5  11  12      325.46      352.06     33.66 o 
   6  11  12      299.96      272.78     30.81 o 
   7  11  12       20.95       35.07     21.66 o 
   8  11  12        7.33        5.65     20.60 o 
   9  11  12        9.93       15.28     20.85 o 
  10  11  12      225.26      257.97     32.79 o 
  11  11  12        4.03      -17.92     22.04 o 
  -8  12  12      276.04      334.43     73.89 o 
  -7  12  12       64.63       26.98     50.99 o 
  -6  12  12       19.96       28.04     47.86 o 
  -5  12  12       13.98      -51.01     42.99 o 
  -4  12  12      162.92      186.19     50.97 o 
  -3  12  12       10.07       21.42     39.12 o 
  -2  12  12       19.00       75.25     37.68 o 
  -1  12  12      562.77      585.02     68.43 o 
   0  12  12     1704.43     1666.91     73.81 o 
   1  12  12       25.93       15.82     21.64 o 
   2  12  12      454.95      436.39     36.06 o 
   3  12  12      213.89      277.79     44.31 o 
   4  12  12     1080.99     1061.89     76.60 o 
   5  12  12       56.03       50.88     30.15 o 
   6  12  12        6.08       28.81     20.98 o 
   7  12  12      170.15      196.00     29.14 o 
   8  12  12       24.12       29.35     21.39 o 
   9  12  12       71.68       74.46     24.73 o 
  10  12  12        3.74        9.46     21.93 o 
  11  12  12       54.66       44.38     22.31 o 
  -7  13  12       55.30       39.26     54.12 o 
  -6  13  12      211.88      177.40     59.01 o 
  -5  13  12       31.77       11.06     42.21 o 
  -4  13  12        0.74        4.71     38.42 o 
  -3  13  12        3.90       38.55     37.21 o 
  -2  13  12       90.91       29.42     36.46 o 
  -1  13  12       44.55       89.53     38.19 o 
   0  13  12       52.53       77.77     21.54 o 
   1  13  12        0.52      -13.10     45.96 o 
   2  13  12        9.68       20.81     18.38 o 
   3  13  12        0.21        5.46     19.97 o 
   4  13  12      115.49      106.91     23.63 o 
   5  13  12      237.75      267.79     31.33 o 
   6  13  12      117.43      117.02     24.92 o 
   7  13  12       81.87      115.73     26.33 o 
   8  13  12       37.31       34.19     26.12 o 
   9  13  12        0.02       11.45     34.09 o 
  10  13  12        1.27       38.44     65.25 o 
  -6  14  12      192.73      177.64     61.40 o 
  -5  14  12       28.88      -26.07     42.14 o 
  -4  14  12      189.50      275.55     54.99 o 
  -3  14  12        0.08       20.55     38.59 o 
  -2  14  12        9.81       27.90     34.81 o 
  -1  14  12       67.59      143.67     41.08 o 
   0  14  12      439.89      546.23     50.64 o 
   1  14  12        4.33        5.92     18.12 o 
   2  14  12       17.43       34.02     19.52 o 
   3  14  12        1.38        9.92     26.22 o 
   4  14  12       19.48       19.96     19.58 o 
   5  14  12      292.43      325.12     54.19 o 
   6  14  12       12.81       11.02     20.36 o 
   7  14  12       10.59       16.59     24.17 o 
   8  14  12      243.28      261.85     33.69 o 
   9  14  12       44.24       66.27     25.29 o 
  -5  15  12       24.71        7.83     49.40 o 
  -4  15  12       75.27       80.41     48.57 o 
  -3  15  12       13.51       15.04     39.98 o 
  -2  15  12       17.73       90.82     39.83 o 
  -1  15  12      218.71      327.04     53.01 o 
   1  15  12      109.51      136.42     61.85 o 
   2  15  12       16.68       31.18     45.29 o 
   3  15  12       51.41       46.42     21.33 o 
   4  15  12       30.02       36.55     32.26 o 
   5  15  12        6.03       62.99     29.29 o 
   6  15  12       57.46       43.61     27.83 o 
   7  15  12       18.40      -30.95     34.29 o 
   8  15  12      105.63      163.79     29.69 o 
  -3  16  12       22.18       11.68     42.01 o 
  -2  16  12       40.88       92.73     41.93 o 
  -1  16  12       53.19      162.84     41.38 o 
   1  16  12       18.00       81.43     89.72 o 
   2  16  12       20.36        9.55     35.78 o 
   3  16  12      190.06      246.71     48.76 o 
   4  16  12       72.94       37.72     37.16 o 
   5  16  12        5.99      -32.60     30.86 o 
   6  16  12       79.85       84.53     39.15 o 
   1  -4  13       35.92       32.91     46.00 o 
   2  -4  13       37.95      -62.45     41.63 o 
   3  -4  13       15.09      -35.78     44.85 o 
   4  -4  13        6.48       19.89     49.85 o 
   5  -4  13       12.84       -7.47     49.92 o 
   6  -4  13       53.34       22.30     52.31 o 
  -1  -3  13       24.59       13.27     42.69 o 
   0  -3  13        5.95       43.63     44.95 o 
   1  -3  13       40.35       -8.85     43.38 o 
   2  -3  13        4.89      -12.75     43.78 o 
   3  -3  13       41.95      -13.37     45.99 o 
   4  -3  13       31.94       34.52     50.76 o 
   5  -3  13       25.17       43.19     48.85 o 
   6  -3  13      251.19      120.50     55.51 o 
   7  -3  13      108.77      -16.50     45.87 o 
   8  -3  13        6.48      -25.15     45.92 o 
  -3  -2  13      394.49      436.32     60.82 o 
  -2  -2  13      120.57      170.94     49.14 o 
  -1  -2  13        9.38       -1.66     41.65 o 
   0  -2  13      381.00      371.51     60.04 o 
   1  -2  13      142.60       59.58     45.80 o 
   2  -2  13        9.91      -15.72     43.74 o 
   3  -2  13       42.25      -30.46     43.99 o 
   4  -2  13       75.64       66.30     48.74 o 
   5  -2  13       14.69        8.51     45.26 o 
   6  -2  13       50.09       -8.62     46.53 o 
   7  -2  13      171.36       37.83     51.37 o 
   8  -2  13       44.53      -23.05     44.66 o 
   9  -2  13        4.55      -27.26     46.98 o 
  10  -2  13       12.30      -29.42     47.73 o 
  -4  -1  13       86.70      128.49     44.59 o 
  -3  -1  13       76.15      106.13     44.33 o 
  -2  -1  13       16.30       26.48     40.72 o 
  -1  -1  13       26.91       51.60     42.72 o 
   0  -1  13        7.81       -2.98     41.20 o 
   1  -1  13       50.08       70.98     46.95 o 
   2  -1  13      399.96      298.23     57.94 o 
   3  -1  13        9.67        8.70     42.87 o 
   4  -1  13       10.27      -18.44     41.86 o 
   5  -1  13      176.83       86.74     50.31 o 
   6  -1  13       78.07       57.04     48.93 o 
   7  -1  13        3.69      -53.37     44.48 o 
   8  -1  13        2.85      -37.16     41.12 o 
   9  -1  13        8.67      -46.54     41.37 o 
  10  -1  13      152.38      104.41     51.87 o 
  -5   0  13       14.79        9.70     45.11 o 
  -4   0  13       95.95        4.30     46.47 o 
  -3   0  13        1.29      -18.42     47.39 o 
  -2   0  13       71.55       74.50     31.21 o 
  -1   0  13       10.81        1.08     28.03 o 
   0   0  13        2.69      -12.84     27.16 o 
   1   0  13       79.78       37.74     47.15 o 
   2   0  13       52.80       90.62     94.26 o 
   3   0  13      144.29       -1.66     42.82 o 
   4   0  13       73.18       43.43     43.69 o 
   5   0  13        8.57       11.62     43.30 o 
   6   0  13       64.69      143.38     48.54 o 
   7   0  13       12.15      -11.98     43.14 o 
   8   0  13      193.48      140.20     52.02 o 
   9   0  13       41.35      -15.55     40.77 o 
  10   0  13        6.12      -57.36     38.24 o 
  11   0  13        4.74      -58.66     39.10 o 
  -6   1  13       42.34      -13.92     50.72 o 
  -5   1  13        7.48       11.42     48.94 o 
  -4   1  13       14.35       18.05     47.74 o 
  -3   1  13       59.13       55.54     30.32 o 
  -2   1  13       69.09       69.22     30.48 o 
  -1   1  13       84.90       44.46     29.96 o 
   0   1  13      101.04       34.97     28.03 o 
   1   1  13      118.43      108.90     51.31 o 
   2   1  13       18.16       31.00     55.53 o 
   3   1  13        1.03      -24.16     23.32 o 
   4   1  13      122.57      158.86     45.33 o 
   5   1  13       44.16       44.83     25.90 o 
   6   1  13       44.22      111.42     29.68 o 
   7   1  13        3.29       -2.54     26.09 o 
   8   1  13        3.27      -30.20     26.08 o 
   9   1  13       13.14      -28.09     26.66 o 
  10   1  13       43.63       35.11     62.45 o 
  11   1  13        1.73      -47.97     31.99 o 
  12   1  13      192.60      187.04     85.31 o 
  -6   2  13       53.45       72.50     54.17 o 
  -5   2  13        0.30       -7.21     48.23 o 
  -4   2  13      279.54      284.75     55.89 o 
  -3   2  13      251.82      262.59     41.25 o 
  -2   2  13       46.07       12.80     27.34 o 
  -1   2  13       56.14       99.54     30.36 o 
   0   2  13      253.09      241.00     69.32 o 
   1   2  13       16.27       41.51     42.55 o 
   2   2  13       55.46       71.07     40.24 o 
   3   2  13        9.22      -13.28     23.47 o 
   4   2  13       69.17      130.21     28.84 o 
   5   2  13        3.11       -6.67     23.86 o 
   6   2  13      423.54      460.39     50.84 o 
   7   2  13      338.91      380.22     59.46 o 
   8   2  13       21.49        7.73     32.18 o 
   9   2  13      212.85      234.23     58.60 o 
  10   2  13        2.20      -14.19     31.95 o 
  11   2  13       75.77       33.89     58.88 o 
  12   2  13       22.46       -3.22     34.33 o 
  -7   3  13       23.17      -50.25     49.93 o 
  -6   3  13       10.88      -21.66     45.77 o 
  -5   3  13      105.46       82.53     48.08 o 
  -4   3  13      206.23      161.64     52.86 o 
  -3   3  13      151.84      128.01     31.81 o 
  -2   3  13       13.98       22.08     26.70 o 
  -1   3  13        1.04      -23.88     26.16 o 
   0   3  13       44.60       55.28     26.96 o 
   1   3  13        0.76       49.77     28.15 o 
   2   3  13        3.91      -13.25     23.45 o 
   3   3  13      329.17      257.47     43.02 o 
   4   3  13      402.66      406.41     69.46 o 
   5   3  13      169.57      195.18     30.97 o 
   6   3  13      223.41      323.67     73.27 o 
   7   3  13      187.86      169.84     31.35 o 
   8   3  13        1.15      -25.54     23.53 o 
   9   3  13      174.91      236.85     34.08 o 
  10   3  13        1.18       -0.54     46.78 o 
  11   3  13        0.11      -27.10     24.37 o 
  12   3  13       12.44      -22.60     26.23 o 
  -7   4  13        0.95      -49.52     49.28 o 
  -6   4  13       40.52       23.53     47.65 o 
  -5   4  13       39.48       24.41     46.89 o 
  -4   4  13       91.55      121.51     47.56 o 
  -3   4  13        0.00      -29.33     39.57 o 
  -2   4  13       63.41       46.73     27.93 o 
  -1   4  13       31.81       36.02     26.57 o 
   0   4  13       43.22       54.44     26.51 o 
   1   4  13       31.81       50.40     36.35 o 
   2   4  13       20.65        8.86     22.34 o 
   3   4  13      161.65      158.18     54.62 o 
   4   4  13      484.63      590.72     42.79 o 
   5   4  13       52.14       62.95     36.24 o 
   6   4  13       11.93        5.18     22.57 o 
   7   4  13       28.43       32.20     24.20 o 
   8   4  13        6.34      -14.52     22.49 o 
   9   4  13       66.85       45.30     26.44 o 
  10   4  13      407.10      448.29     41.95 o 
  11   4  13        0.91        4.25     36.35 o 
  12   4  13        0.16      -41.30     31.70 o 
  -7   5  13      365.29      305.97     63.00 o 
  -6   5  13      155.20      114.43     50.81 o 
  -5   5  13        4.89      -20.82     42.02 o 
  -4   5  13      392.99      313.11     56.82 o 
  -3   5  13       35.05       79.53     43.60 o 
  -2   5  13      138.83      131.14     31.72 o 
  -1   5  13       14.21       19.74     24.86 o 
   0   5  13        0.01        4.48     23.33 o 
   1   5  13      165.03      196.73     45.80 o 
   2   5  13      151.25      191.74     28.13 o 
   3   5  13       72.97       66.79     28.07 o 
   4   5  13      172.85      184.31     43.90 o 
   5   5  13       37.46       32.72     23.05 o 
   6   5  13      139.22      223.58     34.25 o 
   7   5  13      246.35      203.95     41.14 o 
   8   5  13        1.24       -8.43     22.56 o 
   9   5  13       27.39       19.21     23.84 o 
  10   5  13      333.69      370.47     61.84 o 
  11   5  13       73.28       50.40     26.32 o 
  12   5  13        1.87      -16.14     23.96 o 
  -8   6  13       94.69      118.19     58.29 o 
  -7   6  13      106.11       86.78     51.76 o 
  -6   6  13       15.51      -20.62     44.01 o 
  -5   6  13        9.45      -15.69     43.38 o 
  -4   6  13      268.07      243.86     53.61 o 
  -3   6  13       76.24       41.24     39.15 o 
  -2   6  13       23.00       11.42     24.57 o 
  -1   6  13      183.51      196.84     70.01 o 
   0   6  13      119.93       95.56     25.73 o 
   1   6  13      823.50      778.26     47.02 o 
   2   6  13       39.66       33.63     21.80 o 
   3   6  13        2.90        4.74     21.02 o 
   4   6  13       31.40       32.59     21.65 o 
   5   6  13      352.17      385.96     34.96 o 
   6   6  13      201.32      292.31     64.10 o 
   7   6  13       41.09       48.11     24.07 o 
   8   6  13       13.10        6.67     36.59 o 
   9   6  13       89.62      144.89     28.46 o 
  10   6  13        2.19       -1.52     36.76 o 
  11   6  13       58.42       23.05     28.39 o 
  12   6  13      196.77      266.47     35.51 o 
  -8   7  13        0.03      -69.10     46.07 o 
  -7   7  13       40.74       36.60     49.67 o 
  -6   7  13       67.41       28.54     45.56 o 
  -5   7  13       33.17       -3.17     41.40 o 
  -4   7  13       19.07      -50.76     37.09 o 
  -3   7  13       77.98       34.53     39.24 o 
  -2   7  13        3.08        4.35     52.23 o 
  -1   7  13       69.32       43.97     36.25 o 
   0   7  13        7.17       -3.18     28.52 o 
   1   7  13       27.15       17.00     20.75 o
[truncated: 46,552 more chars]
